# Supplementary material for: Comprehensive Analysis of the Relationships Between the Gut Microbiota and Fecal Metabolome in Individuals With Primary Sjogren’s Syndrome by 16S rRNA Sequencing and LC–MS-Based Metabolomics
Source: Front Immunol. 2022 May 11;13:874021. doi: 10.3389/fimmu.2022.874021 (PMC9130595; doi:10.3389/fimmu.2022.874021)
Supplement: Supplementary file 2 [file Table_1.xlsx]

## Sheet: TableS1
		Table S1 qualitative and quantitative list of all metabolites
neg/pos	Name	Formula	Molecular Weight	FC	log2FC	Pvalue	ROC	VIP
neg	LysoPE 18:2	C23 H44 N O7 P	477.285	1.00817	0.0117408	0.0222007	0.718333	1.5018
neg	FAHFA (2:0/24:1)	C26 H48 O4	424.354	0.127941	-2.96645	0.00754643	0.705	1.90486
neg	FAHFA (16:0/22:5)	C38 H64 O4	584.477	1.53283	0.616199	0.165906	0.631667	1.48312
neg	D-(-)-Mannitol	C6 H14 O6	182.079	1.45188	0.537925	0.731421	0.58	0.482065
neg	FAHFA (2:0/16:2)	C18 H30 O4	310.214	0.450307	-1.15102	0.180258	0.416667	1.20512
neg	L-Anserine	C10 H16 N4 O3	240.122	0.504606	-0.98677	0.102111	0.616667	1.39783
neg	4-Hydroxybenzaldehyde	C7 H6 O2	122.037	0.559526	-0.837723	0.428024	0.56	0.573526
neg	3,5-Dihydroxybenzoic acid	C7 H6 O4	154.026	0.952226	-0.0706247	0.450625	0.595	0.697806
neg	Perillic acid	C10 H14 O2	166.099	1.97056	0.978608	0.300368	0.558333	0.985169
neg	2-(1H-1,2,3-benzotriazol-1-yl)-N-(2,3-dihydro-1H-inden-2-yl)acetamide	C17 H16 N4 O	292.134	0.147019	-2.76593	0.0127238	0.706667	1.5166
neg	Melibiose	C12 H22 O11	402.136	1.30919	0.388677	0.65424	0.511667	0.246587
neg	Psilocybin	C12 H17 N2 O4 P	284.093	0.0533559	-4.22821	0.0351398	0.665	1.41368
neg	10-Hydroxydecanoic acid	C10 H20 O3	188.141	2.47902	1.30977	0.333243	0.516667	0.984914
neg	Beta-Muricholic acid	C24 H40 O5	408.287	0.658239	-0.603316	0.0386861	0.653333	1.26511
neg	LPS 18:0	C24 H48 N O9 P	525.306	0.612797	-0.706519	0.874664	0.521667	0.627309
neg	PG (5:0/18:1)	C29 H55 O10 P	297.176	0.752583	-0.410078	0.0699234	0.645	1.29487
neg	MGDG (2:0/18:0)	C29 H54 O10	608.376	0.506392	-0.981674	0.296046	0.478333	0.747167
neg	Glyceraldehyde 3-phosphate diethyl acetal	C7 H15 Ba O7 P	379.962	1.81328	0.858603	0.631848	0.48	0.383679
neg	Glycohyocholic acid Sodium salt	C26 H42 N Na O6	487.29	4.13957	2.04948	0.00702901	0.755	1.4031
neg	Reserpine	C33 H40 N2 O9	608.272	1.97566	0.982336	0.793688	0.471667	0.704881
neg	Lactobionic acid	C12 H22 O12	358.111	3.77094	1.91492	0.279902	0.536667	1.01148
neg	2,3-dinor Prostaglandin E1	C18 H30 O5	308.198	0.243875	-2.03579	0.0877997	0.683333	1.15626
neg	Deoxycorticosterone 21-glucoside	C27 H40 O8	492.271	1.66458	0.735161	0.32718	0.646667	0.703504
neg	3-Hydroxydecanoic acid	C10 H20 O3	188.141	0.803559	-0.315524	0.117398	0.605	1.00491
neg	Deoxycholic Acid	C24 H40 O4	392.292	0.939623	-0.0898454	0.239515	0.516667	0.835404
neg	LPG 18:1	C24 H47 O9 P	510.299	1.21792	0.284424	0.593918	0.558333	0.768555
neg	L-Threonic acid	C4 H8 O5	136.037	4.55254	2.18667	0.66581	0.52	0.759191
neg	LPG 17:0	C23 H47 O9 P	498.295	1.435	0.521048	0.914789	0.505	0.999638
neg	N-Acetylmannosamine	C8 H15 N O6	221.089	1.13311	0.180283	0.792776	0.55	1.06016
neg	2-Hydroxybenzothiazole	C7 H5 N O S	151.009	2.48789	1.31492	0.3814	0.506667	0.464032
neg	N1-{2-[(2,2-dicyanovinyl)amino]-4-fluorophenyl}acetamide	C12 H9 F N4 O	244.079	1.20119	0.264469	0.77634	0.491667	0.74945
neg	albiflorin	C23 H28 O11	480.162	177.891	7.47485	0.00276886	0.643333	1.42173
neg	LPC 18:0	C26 H54 N O7 P	583.384	1.10405	0.142804	0.304506	0.608333	1.00711
neg	4-Oxoretinol	C20 H28 O2	300.208	2.17964	1.12409	0.970563	0.543333	1.19073
neg	LPA 16:1	C19 H37 O7 P	408.227	1.08818	0.121911	0.782768	0.551667	0.786568
neg	17-AAG	C31 H43 N3 O8	585.298	2.93081	1.5513	0.052611	0.653333	1.04139
neg	(±)9(10)-DiHOME	C18 H34 O4	314.245	0.693271	-0.528508	0.0253511	0.685	1.2712
neg	D-Ribose-1-phosphate	C5 H11 O8 P	230.019	0.535733	-0.900413	0.00778014	0.716667	1.62971
neg	DL-4-Hydroxyphenyllactic acid	C9 H10 O4	182.058	1.73595	0.795729	0.606128	0.508333	0.340162
neg	Trehalose 6-phosphate	C12 H23 O14 P	422.072	1.91961	0.940812	0.755489	0.503333	0.176485
neg	delta9-THC-d9	C21 H21 [2]H9 O2	323.282	3.70943	1.8912	0.00738606	0.736667	1.55198
neg	SM (d14:1/20:0)	C39 H79 N2 O6 P	762.589	0.655176	-0.610045	0.129301	0.581667	1.02513
neg	Erucic acid	C22 H42 O2	338.318	0.944441	-0.0824682	0.270482	0.551667	0.567622
neg	Monobenzyl phthalate	C15 H12 O4	256.073	0.769755	-0.377529	0.0329182	0.66	1.15865
neg	3-Hydroxyanthranilic Acid	C7 H7 N O3	153.042	1.20314	0.266809	0.473835	0.563333	1.18806
neg	Malonic acid	C3 H4 O4	104.011	1.75358	0.810306	0.72382	0.53	0.754332
neg	3-hydroxy-3-phenyl-1,3-dihydro-2H-indol-2-one	C14 H11 N O2	225.078	3.43304	1.77949	0.875056	0.5	0.753127
neg	6-Sialyllactose	C23 H39 N O19	633.211	3.9668	1.98798	0.0704249	0.43	0.93004
neg	Inosine-5'-monophosphate (IMP)	C10 H13 N4 O8 P	348.049	1.19932	0.26222	0.772963	0.488333	0.150074
neg	LPS 22:6	C28 H44 N O9 P	569.275	0.354484	-1.49621	0.211029	0.616667	1.16085
neg	Arachidonic acid	C20 H32 O2	304.24	0.840674	-0.250382	0.705726	0.581667	0.282186
neg	Glucoerucin	C12 H23 N O9 S3	421.053	17.6361	4.14046	0.321271	0.523333	0.502599
neg	N-Acetyl-L-phenylalanine	C11 H13 N O3	207.089	1.36262	0.446385	0.844464	0.5	0.907747
neg	N-Glycolylneuraminic acid	C11 H19 N O10	325.1	0.687262	-0.541069	0.0568729	0.685	1.22293
neg	L-(+)-Tartaric acid	C4 H6 O6	150.016	15.4354	3.94817	0.177065	0.576667	0.70873
neg	Glycerol-3-phosphate	C3 H9 O6 P	172.014	3.0802	1.62302	0.80939	0.533333	0.555285
neg	3-O-β-D-Glucopyranosylandrographolide	C26 H40 O10	512.261	2.25857	1.17541	0.038393	0.648333	1.0958
neg	β-Estradiol-17β-glucuronide	C24 H32 O8	448.212	0.7912	-0.337887	0.0135207	0.698333	1.24975
neg	5-(3,4-dihydroxybenzylidene)hexahydropyrimidine-2,4,6-trione	C11 H8 N2 O5	248.046	0.321442	-1.63737	0.960022	0.505	1.08035
neg	LPC 20:4	C28 H50 N O7 P	603.352	1.46315	0.549077	0.913774	0.563333	0.669572
neg	Salvinorin B	C21 H26 O7	390.168	2.50404	1.32425	0.789544	0.56	0.14036
neg	Lactitol	C12 H24 O11	344.131	0.847232	-0.239172	0.917308	0.458333	1.14266
neg	5-oxoproline	C5 H7 N O3	129.042	0.867257	-0.205468	0.151377	0.638333	0.804278
neg	LPG 18:3	C24 H43 O9 P	506.268	1.34649	0.429201	0.308894	0.593333	1.13238
neg	L-Homocystine	C8 H16 N2 O4 S2	268.055	25.2495	4.65818	0.389667	0.535	0.50107
neg	4,7-dimethylpyrazolo[5,1-c][1,2,4]triazine-3-carbonitrile	C8 H7 N5	173.069	0.478497	-1.06342	0.252357	0.573333	1.28588
neg	DL-Panthenol	C9 H19 N O4	205.131	0.711536	-0.490992	0.356928	0.555	0.543816
neg	Cyclic ADP-ribose	C15 H21 N5 O13 P2	541.06	1.47708	0.562746	0.347565	0.575	0.533246
neg	N-(2-furylmethyl)-3-thiophenecarboxamide	C10 H9 N O2 S	207.035	4.14552	2.05155	0.306777	0.476667	1.51651
neg	Methyl-2-hydroxyisobutyric acid	C5 H10 O3	118.053	3.04525	1.60656	0.258568	0.636667	0.685355
neg	Methylmalonate	C4 H6 O4	118.026	0.827091	-0.273882	0.118944	0.595	1.04998
neg	11(Z),14(Z)-Eicosadienoic Acid	C20 H36 O2	308.271	1.51989	0.60397	0.400372	0.603333	0.479692
neg	FAHFA (20:5/18:2)	C38 H60 O4	580.448	0.41218	-1.27865	0.345498	0.573333	0.582725
neg	N-(2,5-diethoxy-4-morpholinophenyl)-4-methoxybenzenesulfonamide	C21 H28 N2 O6 S	436.163	18.8371	4.23551	0.00465455	0.625	1.36966
neg	Benzoic acid	C7 H6 O2	122.037	1.30576	0.384885	0.25739	0.56	0.626187
neg	Prostaglandin A1	C20 H32 O4	318.219	0.590445	-0.760125	0.00786738	0.71	1.52905
neg	5-Aminovaleric acid	C5 H11 N O2	117.079	1.70092	0.766313	0.664826	0.515	0.434716
neg	Tyrosol	C8 H10 O2	138.068	1.73526	0.795154	0.969552	0.496667	0.207582
neg	13Z,16Z-Docosadienoic Acid	C22 H40 O2	336.302	0.877835	-0.187978	0.115816	0.616667	1.1
neg	(R)-3-Hydroxy myristic acid	C14 H28 O3	244.203	0.670525	-0.576637	0.038469	0.665	1.74637
neg	L-(+)-Arabinose	C5 H10 O5	150.052	0.841898	-0.248283	0.048334	0.648333	1.02619
neg	(-)-Erythromycin	C37 H67 N O13	733.461	20.4584	4.35462	0.153873	0.453333	0.723111
neg	Indole-3-butyric acid	C12 H13 N O2	203.094	10.536	3.39726	0.00148662	0.658333	1.53
neg	3-Methylhippuric acid	C10 H11 N O3	211.084	4.57637	2.1942	0.099696	0.578333	0.840274
neg	Threonine	C4 H9 N O3	119.058	0.830133	-0.268585	0.347932	0.586667	0.597833
neg	Pyridoxine O-Glucoside	C14 H21 N O8	331.126	1.80179	0.849429	0.600287	0.528333	0.545334
neg	11(E)-Eicosenoic Acid	C20 H38 O2	310.286	2.03882	1.02774	0.325607	0.586667	0.749573
neg	LPA 22:1	C25 H49 O7 P	492.329	0.755241	-0.404991	0.105564	0.64	1.15946
neg	L-(-)-Glyceric acid	C3 H6 O4	106.026	3.92462	1.97255	0.0126197	0.725	1.34806
neg	FAHFA (4:0/20:2)	C24 H42 O4	394.308	0.720698	-0.472533	0.0762212	0.651667	1.30002
neg	δ-Gluconic acid δ-lactone	C6 H10 O6	178.047	1.8858	0.91518	0.91709	0.568333	0.189189
neg	2-Methoxyestrone	C19 H24 O3	300.172	2.55544	1.35357	0.56254	0.495	1.40684
neg	LPS 20:3	C26 H46 N O9 P	547.288	0.655251	-0.609881	0.576791	0.453333	0.841428
neg	cis-2-Decenoic acid	C10 H18 O2	170.13	2.63009	1.39511	0.0601724	0.593333	1.01544
neg	2'-Deoxyinosine 5'-monophosphate	C10 H13 N4 O7 P	332.056	2.37866	1.25015	0.475735	0.591667	0.475701
neg	methyl 2-[(2-acetyl-3-oxo-1-butenyl)amino]acetate	C9 H13 N O4	199.084	1.38684	0.471805	0.716094	0.48	0.280914
neg	dCMP	C9 H14 N3 O7 P	307.056	0.879343	-0.185503	0.739658	0.576667	0.251448
neg	1,4-Cyclohexanedicarboxylic acid	C8 H12 O4	172.073	0.953502	-0.0686927	0.101975	0.721667	0.965234
neg	FAHFA (20:3/18:0)	C38 H68 O4	588.511	1.67064	0.740399	0.492274	0.543333	0.515199
neg	6α-Prostaglandin I1	C20 H34 O5	354.237	0.71302	-0.487985	0.632905	0.496667	1.03395
neg	Pyrithioxin	C16 H20 N2 O4 S2	368.088	0.735206	-0.443779	0.742889	0.551667	0.738782
neg	LPS 15:0	C21 H42 N O9 P	483.259	0.523041	-0.935004	0.220511	0.588333	1.12771
neg	4-(hydroxymethyl)benzoic acid	C8 H8 O3	152.047	1.06036	0.0845509	0.425962	0.416667	0.45039
neg	α-D-Glucopyranosyl 3-O-(2-methylbutanoyl)-α-D-glucopyranoside	C17 H30 O12	426.174	1.84425	0.883035	0.777357	0.56	1.01379
neg	Citric acid	C6 H8 O7	192.027	1.19532	0.2574	0.938043	0.546667	0.331816
neg	N-Isobutyrylglycine	C6 H11 N O3	145.074	0.942832	-0.0849278	0.476675	0.588333	0.862632
neg	3,3-Dimethylglutaric acid	C7 H12 O4	160.073	0.268305	-1.89805	0.0123327	0.745	1.71252
neg	D-(-)-Lyxose	C5 H10 O5	150.052	1.9174	0.939154	0.826822	0.553333	0.299388
neg	AcylGlcADG (18:1-18:1-18:3)	C63 H108 O12	1056.78	0.871211	-0.198906	0.0193395	0.728333	1.26522
neg	L-Alanyl-L-Lysine	C9 H19 N3 O3	217.142	0.800214	-0.321542	0.371246	0.568333	0.595989
neg	FAHFA (3:0/24:4)	C27 H44 O4	432.323	0.254069	-1.97671	0.0162458	0.695	1.54165
neg	Aflatoxin G2	C17 H14 O7	330.073	5.11817	2.35563	0.331686	0.508333	1.26223
neg	LPG 20:0	C26 H53 O9 P	540.342	1.01816	0.0259616	0.635243	0.555	0.256033
neg	2-(5-mercapto-4-methyl-4H-1,2,4-triazol-3-yl)acetonitrile	C5 H6 N4 S	154.03	0.74288	-0.428799	0.165451	0.655	0.898969
neg	3,7-Dimethyluric acid	C7 H8 N4 O3	196.059	0.740646	-0.433145	0.0562079	0.671667	1.10289
neg	FAHFA (18:2/18:1)	C36 H64 O4	560.48	0.879423	-0.185372	0.749734	0.556667	0.289936
neg	4-Acetyl-3-hydroxy-5-methylphenyl β-D-glucopyranoside	C15 H20 O8	328.115	93.6896	6.54982	0.0126527	0.588333	1.20623
neg	N-[4-(aminosulfonyl)phenyl]-2-[3,4-dihydro-1(2H)-quinolinyl]acetamide	C17 H19 N3 O3 S	345.111	3.50832	1.81078	0.19167	0.608333	0.774897
neg	FAHFA (3:0/18:1)	C21 H38 O4	354.276	0.753639	-0.408055	0.271278	0.596667	0.642059
neg	PG (3:0/16:0)	C25 H49 O10 P	540.305	1.50194	0.586827	0.887328	0.558333	0.276137
neg	Caprylic acid	C8 H16 O2	144.115	11.1717	3.48177	0.351637	0.51	0.644979
neg	Methylmalonic acid	C4 H6 O4	118.026	0.534421	-0.90395	0.650827	0.548333	1.07695
neg	FAHFA (2:0/20:2)	C22 H38 O4	366.276	0.976129	-0.0348565	0.653697	0.471667	0.321781
neg	FAHFA (18:0/18:0)	C36 H70 O4	566.527	0.389708	-1.35954	0.0399963	0.678333	1.31188
neg	Prostaglandin F1β	C20 H36 O5	712.521	1.13956	0.188471	0.965765	0.496667	0.524194
neg	15(R)-Lipoxin A4	C20 H32 O5	352.224	0.892759	-0.163658	0.0536973	0.688333	1.23597
neg	Gluconic acid	C6 H12 O7	196.058	15.6473	3.96784	0.308399	0.453333	0.524534
neg	1-(2,4-dihydroxyphenyl)-2-(3,5-dimethoxyphenyl)propan-1-one	C17 H18 O5	302.116	171.48	7.4219	0.00247306	0.635	1.45311
neg	FAHFA (18:1/20:3)	C38 H66 O4	586.492	0.836682	-0.257249	0.353195	0.573333	0.725382
neg	4-[(3,4-dimethoxyphenethyl)amino]-4-oxobutanoic acid	C14 H19 N O5	281.126	2.87459	1.52336	0.268357	0.556667	0.729861
neg	Citrulline	C6 H13 N3 O3	175.095	0.848516	-0.236987	0.418206	0.603333	0.480416
neg	N1-[5-(3,5-dimethylpiperidino)-4-fluoro-2-nitrophenyl]acetamide	C15 H20 F N3 O3	618.288	1.09977	0.137207	0.130652	0.606667	1.10931
neg	PE (13:0/15:0)	C33 H66 N O8 P	635.452	0.909492	-0.136868	0.213094	0.635	0.691559
neg	Thromoboxane B1	C20 H36 O6	372.251	0.330523	-1.59718	2.70188e-06	0.858333	2.35267
neg	Glycodeoxycholic Acid (hydrate)	C26 H43 N O5	449.313	6.29875	2.65507	0.016033	0.666667	1.26599
neg	Catechol	C6 H6 O2	110.037	3.16054	1.66017	0.694041	0.6	0.25741
neg	Phenylacetaldehyde	C8 H8 O	120.057	0.585619	-0.771967	0.17105	0.625	0.84755
neg	2-(1H-benzimidazol-2-yl)-3-(1,3-benzodioxol-5-yl)acrylonitrile	C17 H11 N3 O2	289.083	1.04644	0.0654864	0.661504	0.541667	0.316275
neg	FAHFA (22:6/20:3)	C42 H64 O4	632.479	0.49932	-1.00196	0.122311	0.603333	0.937442
neg	Theophylline	C7 H8 N4 O2	180.063	1.16427	0.219432	0.805405	0.491667	0.714475
neg	3-Methylindole	C9 H9 N	131.073	3.72251	1.89628	0.0967235	0.56	1.02934
neg	Phe-Phe	C18 H20 N2 O3	312.147	1.09887	0.136021	0.255471	0.601667	0.690967
neg	4-(4-nitrophenylazo)aniline	C12 H10 N4 O2	242.078	1.974	0.981123	0.786668	0.513333	0.234967
neg	(S)-N-[(9H-fluoren-9-ylmethoxy)carbonyl]valine	C20 H21 N O4	339.153	1.01853	0.0264938	0.963435	0.506667	0.186032
neg	10-Nitrolinoleate	C18 H31 N O4	325.224	2.62993	1.39502	0.0272908	0.658333	1.20359
neg	L-Adrenaline	C9 H13 N O3	183.089	0.280599	-1.83342	0.282144	0.611667	0.989182
neg	O-Acetyl-L-homoserine	C6 H11 N O4	161.068	1.06357	0.0889082	0.260373	0.655	0.609754
neg	O-Acetyl-L-carnitine	C9 H17 N O4	203.115	2.14829	1.10319	0.794611	0.59	0.148633
neg	Estrone sulfate	C18 H22 O5 S	350.118	0.243084	-2.04047	0.311449	0.556667	0.845846
neg	FAHFA (2:0/18:1)	C20 H36 O4	340.26	0.91849	-0.122664	0.654839	0.526667	0.294744
neg	D-Glucaric acid	C6 H10 O8	210.037	1.21873	0.285379	0.744282	0.525	0.275715
neg	LPA 20:3	C23 H41 O7 P	460.256	0.948159	-0.0767996	0.528315	0.6	1.06959
neg	L-Cysteic acid	C3 H7 N O5 S	169.004	0.684861	-0.546116	0.0463573	0.675	1.21204
neg	Lauric acid ethyl ester	C14 H28 O2	228.208	0.848397	-0.237188	0.0768651	0.603333	1.21782
neg	Taurolithocholic acid 3-sulfate	C26 H45 N O8 S2	563.257	4.4803	2.1636	0.362239	0.558333	1.2579
neg	5-(tert-butyl)-2-methyl-N-(5-methyl-3-isoxazolyl)-3-furamide	C14 H18 N2 O3	262.131	1.69596	0.762106	0.402599	0.555	0.535521
neg	Tetradecanedioic acid	C14 H26 O4	258.182	0.99071	-0.0134652	0.776057	0.52	1.10481
neg	Dopamine	C8 H11 N O2	153.079	1.45835	0.544334	0.669615	0.511667	0.697566
neg	Hydrocinnamic acid	C9 H10 O2	150.068	0.498148	-1.00535	0.153049	0.61	1.33294
neg	(3β,5ξ,9ξ)-3,23-Dihydroxy-1-oxoolean-12-en-28-oic acid	C30 H46 O5	486.334	0.362503	-1.46394	0.153442	0.6	0.967027
neg	4-chloro-2-(1H-pyrazol-3-yl)phenol	C9 H7 Cl N2 O	194.024	1.18087	0.239852	0.978254	0.53	0.800578
neg	2-Ketohexanoic acid	C6 H10 O3	130.063	0.522257	-0.937169	0.396535	0.533333	0.532327
neg	Guanosine-3',5'-cyclic monophosphate	C10 H12 N5 O7 P	345.047	2.08062	1.05701	0.334359	0.628333	0.57291
neg	4-morpholinobenzoic acid	C11 H13 N O3	207.089	0.368184	-1.4415	0.273489	0.546667	0.685942
neg	D-Alanyl-D-alanine	C6 H12 N2 O3	114.079	0.968218	-0.0465967	0.887153	0.515	0.392927
neg	2-Methylpentanedioic acid	C6 H10 O4	146.058	0.625672	-0.676521	0.221474	0.616667	0.855654
neg	2-[2-(4-benzhydrylpiperazino)-2-oxoethoxy]acetic acid	C21 H24 N2 O4	368.18	1.6959	0.762051	0.463121	0.495	0.7697
neg	11-Epiprostaglandin E1	C20 H34 O5	336.229	0.673696	-0.56983	0.0174404	0.703333	1.29319
neg	Ursolic acid	C30 H48 O3	456.36	0.330985	-1.59516	0.013109	0.705	1.35752
neg	8,12-iso-iPF2α-VI	C20 H34 O5	354.24	0.384662	-1.37834	0.00299307	0.765	1.84673
neg	1,2,3-cyclopropanetricarboxylic acid	C6 H6 O6	174.016	1.69725	0.763201	0.177902	0.64	0.77303
neg	Xanthosine	C10 H12 N4 O6	284.075	0.342201	-1.54708	0.0396719	0.701667	1.19772
neg	FAHFA (9:0/11:0)	C20 H38 O4	342.276	0.344789	-1.53621	0.239184	0.601667	0.908967
neg	Chrysin	C15 H10 O4	254.057	1.21142	0.276697	0.534414	0.563333	0.624479
neg	Aflatoxin G1	C17 H12 O7	328.059	1.35612	0.439483	0.912574	0.565	0.858203
neg	2-{1-[2-(1-benzothiophen-5-ylamino)-2-oxoethyl]cyclohexyl}acetic acid	C18 H21 N O3 S	331.126	0.672087	-0.57328	0.0889279	0.675	1.02216
neg	LPS 20:1	C26 H50 N O9 P	551.322	0.53236	-0.909526	0.278267	0.395	0.86889
neg	D-Glucose 6-phosphate	C6 H13 O9 P	260.029	2.22381	1.15303	0.437223	0.605	0.427481
neg	Phenylglyoxylic acid	C8 H6 O3	150.03	3.37816	1.75624	0.0382864	0.668333	1.20382
neg	ethyl 2-cyano-3-(tetrahydro-3-thiophenylamino)acrylate	C10 H14 N2 O2 S	452.153	0.863592	-0.211578	0.850497	0.51	0.285937
neg	FAHFA (20:3/20:4)	C40 H64 O4	608.477	0.411741	-1.28019	0.34934	0.555	1.28344
neg	N-(1,1-Dioxotetrahydro-1H-1λ6-thiophen-3-yl)-4-methoxybenzamide	C12 H15 N O4 S	269.072	424.612	8.73	5.56136e-05	0.713333	1.99237
neg	Rifampicin	C43 H58 N4 O12	822.403	0.0453358	-4.4632	0.890188	0.601667	0.910404
neg	6β-Prostaglandin I1	C20 H34 O5	376.224	2.74413	1.45635	0.070794	0.575	1.65927
neg	FAHFA (5:0/20:2)	C25 H44 O4	408.323	0.736098	-0.44203	0.146798	0.591667	1.19363
neg	1H-benzo[d]imidazole-2-thiol	C7 H6 N2 S	150.025	20.867	4.38315	0.028496	0.708333	1.21246
neg	LPI 17:0	C26 H51 O12 P	586.311	1.2772	0.352985	0.34194	0.615	0.727245
neg	Salvinorin A	C23 H28 O8	432.181	1.08131	0.112774	0.31933	0.593333	0.949532
neg	4-Hydroxy-2-Oxoglutaric Acid	C5 H6 O6	162.016	1.11305	0.154515	0.855739	0.556667	0.297792
neg	Protoporphyrin IX	C34 H34 N4 O4	562.261	0.22523	-2.15053	0.22069	0.59	0.802634
neg	Prostaglandin H1	C20 H34 O5	354.24	0.598589	-0.740362	0.0152068	0.701667	1.46255
neg	Naringenin	C15 H12 O5	272.068	1.93425	0.951775	0.507791	0.438333	1.32064
neg	DL-3,4-Dihydroxyphenyl glycol	C8 H10 O4	170.058	0.253075	-1.98237	0.00507814	0.768333	1.81926
neg	Methyl-4-hydroxy-3-methoxybenzoate	C9 H10 O4	182.058	0.941746	-0.0865908	0.294935	0.648333	0.581282
neg	2-Isopropylmalic acid	C7 H12 O5	176.068	1.99171	0.994007	0.536064	0.553333	0.42519
neg	Protectin D1	C22 H32 O4	360.229	0.312876	-1.67634	0.053785	0.665	1.28263
neg	2'-O-Methyluridine	C10 H14 N2 O6	258.085	0.981117	-0.0275026	0.130815	0.638333	0.904726
neg	LPC 17:1	C25 H50 N O7 P	567.352	1.37121	0.455453	0.378931	0.561667	0.488764
neg	Uridine	C9 H12 N2 O6	244.069	0.764918	-0.386623	0.159756	0.606667	1.06585
neg	FAHFA (18:0/19:0)	C37 H72 O4	580.542	0.623243	-0.682133	0.162102	0.585	0.913555
neg	D-(-)-Quinic acid	C7 H12 O6	192.063	0.799837	-0.322221	0.308339	0.585	0.556714
neg	Tretinoin	C20 H28 O2	300.208	2.82483	1.49817	0.107258	0.628333	1.10952
neg	N-[4-cyano-1-(4-fluorophenyl)-1H-pyrazol-5-yl]cyclohexanecarboxamide	C17 H17 F N4 O	312.142	0.906643	-0.141393	0.0183576	0.716667	1.29488
neg	LPI 18:3	C27 H47 O12 P	594.28	4.00685	2.00247	0.589251	0.466667	0.268915
neg	6-hydroxy-4-methyl-2-phenyl-2,3-dihydropyridazin-3-one	C11 H10 N2 O2	202.074	166.657	7.38074	0.125202	0.56	0.843479
neg	2-Hydroxyhippuric acid	C9 H9 N O4	195.053	0.568143	-0.815673	0.210646	0.626667	1.09647
neg	LPS 22:0	C28 H56 N O9 P	581.368	0.767487	-0.381786	0.524456	0.483333	0.385326
neg	LPS 19:0	C25 H50 N O9 P	539.321	0.726297	-0.461368	0.116407	0.631667	1.18639
neg	1,5-Anhydro-D-glucitol	C6 H12 O5	164.068	0.76177	-0.392573	0.122237	0.661667	0.876086
neg	LPS 17:0	C23 H46 N O9 P	511.289	0.468752	-1.0931	0.112839	0.606667	0.930643
neg	3-[(2-thienylthio)methyl]benzoic acid	C12 H10 O2 S2	250.014	1.35486	0.438142	0.867161	0.583333	0.276512
neg	Methyl indole-3-acetate	C11 H11 N O2	189.079	2.22486	1.15372	0.870661	0.541667	1.04264
neg	Pimelic acid	C7 H12 O4	160.073	5.8311	2.54377	0.52504	0.47	0.343191
neg	D-myo-Inositol 1,4-bisphosphate	C6 H14 O12 P2	339.995	2.91123	1.54163	0.241951	0.595	0.736023
neg	Abametapir	C12 H12 N2	184.1	0.343358	-1.54221	0.00434146	0.743333	1.62147
neg	Docosapentaenoic acid	C22 H34 O2	330.255	1.43466	0.52071	0.288772	0.608333	0.594805
neg	4-Hydroxycoumarin	C9 H6 O3	162.031	0.419028	-1.25488	0.163298	0.621667	1.15651
neg	LPG 19:1	C25 H49 O9 P	478.305	0.621519	-0.68613	0.0635957	0.653333	1.12343
neg	3'-Adenosine monophosphate (3'-AMP)	C10 H14 N5 O7 P	347.067	1.87604	0.907689	0.56976	0.515	0.941897
neg	Methyl-beta-galactopyranoside	C7 H14 O6	194.079	1.04548	0.0641678	0.900712	0.481667	0.646635
neg	2'-Deoxyuridine-5-monophosphate	C9 H13 N2 O8 P	308.035	1.37559	0.460047	0.669221	0.54	0.604747
neg	PG (3:0/18:2)	C27 H49 O10 P	564.306	1.0939	0.129481	0.802826	0.465	0.317509
neg	13,14-dihydro-15-keto-tetranor Prostaglandin D2	C16 H26 O5	280.167	0.32104	-1.63917	0.504286	0.488333	1.11442
neg	cis-4-Hydroxy-D-proline	C5 H9 N O3	131.058	2.19951	1.13718	0.718338	0.55	0.509154
neg	(±)-Abscisic acid	C15 H20 O4	264.136	2.83319	1.50243	0.645598	0.545	0.255686
neg	N-(1,3-benzodioxol-5-yl)-5-methoxy-1H-indole-2-carboxamide	C17 H14 N2 O4	310.093	2.485	1.31324	0.127528	0.566667	0.856949
neg	LPS 22:4	C28 H48 N O9 P	573.306	0.539536	-0.89021	0.263662	0.55	0.866525
neg	Dodecanedioic acid	C12 H22 O4	230.151	0.436116	-1.19722	0.00017709	0.8	1.90838
neg	Pregnenolone	C21 H32 O2	316.241	0.692307	-0.530516	0.237284	0.47	0.842933
neg	2-Phosphoglyceric acid	C3 H7 O7 P	185.993	1.40787	0.493513	0.236232	0.666667	0.647438
neg	2-Furoic acid	C5 H4 O3	112.016	1.0471	0.0663951	0.837732	0.571667	0.886258
neg	LPA 20:2	C23 H43 O7 P	462.274	3.43664	1.781	0.674857	0.57	0.294058
neg	Oxaloacetate	C4 H4 O5	132.006	1.25547	0.328224	0.631137	0.536667	0.590838
neg	Cyclohexaneacetic acid	C8 H14 O2	142.099	0.8488	-0.236503	0.260478	0.6	0.667332
neg	FAHFA (18:1/22:5)	C40 H66 O4	610.492	1.37171	0.455971	0.673175	0.545	0.408751
neg	4,5-dichlorophthalamide	C8 H6 Cl2 N2 O2	350.159	0.819063	-0.287953	0.968205	0.51	0.28533
neg	N1-(2,6-dimethoxy-3-pyridyl)-4-chloro-1-benzenesulfonamide	C13 H13 Cl N2 O4 S	328.026	0.742635	-0.429275	0.040022	0.723333	1.25424
neg	LPC 16:1	C24 H48 N O7 P	493.315	1.17235	0.229404	0.995322	0.528333	0.228219
neg	(+/-)8-HEPE	C20 H30 O3	318.219	1.72101	0.783258	0.569901	0.505	0.350298
neg	Asp-Glu	C9 H14 N2 O7	262.079	2.59924	1.37809	0.283093	0.536667	0.58589
neg	Milbemectin A3	C31 H44 O7	528.311	1.6315	0.706197	0.106821	0.62	1.22312
neg	(5ξ,9ξ)-17-Hydroxykaur-15-en-19-oic acid	C20 H30 O3	318.219	0.0155686	-6.00522	0.00422124	0.758333	1.89671
neg	15-Deoxy-δ12,14 -Prostaglandin J2	C20 H28 O3	338.182	0.759998	-0.395933	0.308692	0.618333	1.34196
neg	3-methyl-4-[2-(2-methylphenyl)hydrazono]-4,5-dihydro-1H-pyrazol-5-one	C11 H12 N4 O	216.099	0.359127	-1.47744	0.0975259	0.68	1.06335
neg	FAHFA (2:0/18:2)	C20 H34 O4	338.245	0.216566	-2.20712	0.00144379	0.775	2.01232
neg	L-Argininosuccinate	C10 H18 N4 O6	290.122	3.66541	1.87398	0.268631	0.525	0.573948
neg	4-Methylcatechol	C7 H8 O2	124.052	0.828261	-0.271843	0.131875	0.643333	1.28
neg	Rutin	C27 H30 O16	610.153	8.15063	3.02691	0.211307	0.488333	0.662686
neg	Cholic acid	C24 H40 O5	408.286	1.65995	0.731138	0.0994902	0.661667	1.0274
neg	N-(2-oxo-3-azepanyl)benzenesulfonamide	C12 H16 N2 O3 S	268.086	0.343081	-1.54338	0.00267579	0.77	1.72453
neg	(±)10(11)-EpDPA	C22 H32 O3	344.237	0.687135	-0.541335	0.013322	0.725	1.3293
neg	Androsterone glucuronide	C25 H38 O8	466.256	3.32905	1.73511	0.199419	0.473333	0.690389
neg	D-Mannitol 1-phosphate	C6 H15 O9 P	262.05	0.278335	-1.8451	0.00623857	0.713333	1.64713
neg	L-Tyrosinemethylester	C10 H13 N O3	195.089	0.733128	-0.447863	0.337593	0.611667	0.969847
neg	Prostaglandin E3	C20 H30 O5	340.178	2.17622	1.12183	0.0267195	0.663333	1.29901
neg	N-Sulfo-glucosamine sodium salt	C6 H12 N Na O8 S	281.019	1.30642	0.385618	0.53418	0.52	0.595182
neg	4,5-diphenyl-2,3-dihydro-1H-pyrazolo[3,4-c]pyridazin-3-one	C17 H12 N4 O	288.103	0.37091	-1.43086	0.259667	0.565	0.700021
neg	N'2-benzylidene-5-hex-1-ynylfuran-2-carbohydrazide	C18 H18 N2 O2	588.278	0.770155	-0.376779	0.776923	0.566667	0.774414
neg	17(S)-HpDHA	C22 H32 O4	360.227	0.842243	-0.247691	0.243877	0.58	0.881956
neg	Epinephrine bitartrate	C13 H19 N O9	333.106	1.78116	0.832818	0.0378421	0.656667	1.51443
neg	2-[(carboxymethyl)(methyl)amino]-5-methoxybenzoic acid	C11 H13 N O5	239.079	0.673014	-0.571292	0.0231548	0.685	1.35819
neg	acetyl phosphate	C2 H5 O5 P	139.987	0.870231	-0.20053	0.718992	0.55	0.306859
neg	O-Phospho-L-serine	C3 H8 N O6 P	185.009	0.813465	-0.297848	0.10167	0.611667	0.935846
neg	N-gamma-Acetyl-N-2-Formyl-5-Methoxykynurenamine	C13 H16 N2 O4	264.11	2.76758	1.46863	0.118867	0.561667	0.963361
neg	D-Glucosamine 6-phosphate	C6 H14 N O8 P	259.045	0.584102	-0.775708	0.174812	0.608333	0.826985
neg	3-amino-3-(4-chlorophenyl)propanoic acid	C9 H10 Cl N O2	199.039	0.304427	-1.71583	0.252564	0.595	0.771164
neg	2'-Deoxycytidine	C9 H13 N3 O4	227.09	0.316122	-1.66144	0.00214881	0.79	1.812
neg	DL-α-Methoxyphenylacetic acid	C9 H10 O3	166.063	0.847869	-0.238088	0.196358	0.656667	0.79112
neg	Prostaglandin D3	C20 H30 O5	332.198	1.54248	0.625255	0.163518	0.571667	0.798947
neg	Gibberellin A7	C19 H22 O5	330.146	0.603749	-0.727978	0.745633	0.56	0.943593
neg	4-Chlorophenol	C6 H5 Cl O	128.004	0.375745	-1.41218	0.00522735	0.733333	1.5084
neg	Azelaic acid	C9 H16 O4	188.105	0.385761	-1.37422	0.0727826	0.69	1.23568
neg	2-Hydroxyisocaproic Acid	C6 H12 O3	132.078	0.78783	-0.344043	0.0435756	0.658333	1.12448
neg	Ethylmalonic acid	C5 H8 O4	132.042	1.12602	0.171232	0.548479	0.601667	1.06252
neg	2-Amino-3-(4-hydroxy-3-methoxyphenyl)propanoic acid	C10 H13 N O4	211.084	1.31162	0.391354	0.886483	0.596667	0.253492
neg	9-[(2-hydroxyethoxy)methyl]-1,9-dihydro-6H-purin-6-one	C8 H10 N4 O3	210.075	0.918509	-0.122635	0.0680322	0.711667	1.27292
neg	8(S),15(S)-DiHETE	C20 H32 O4	336.229	1.04355	0.0614958	0.45303	0.626667	0.410852
neg	11,12-Epoxy-(5Z,8Z,11Z)-icosatrienoic acid	C20 H32 O3	320.232	3.10513	1.63466	0.0790147	0.591667	1.08991
neg	Prostaglandin B2	C20 H30 O4	334.214	0.547685	-0.868582	0.092928	0.635	1.30496
neg	5-Carboxymeloxicam	C14 H11 N3 O6 S2	381.008	148.319	7.21256	0.92265	0.626667	0.551296
neg	LPA 21:2	C24 H45 O7 P	476.288	0.891211	-0.166161	0.0939566	0.66	0.872105
neg	Chenodeoxycholic acid-3-beta-D-glucuronide	C30 H48 O10	568.326	1.35919	0.442742	0.15304	0.613333	0.892373
neg	(+/-)11(12)-EET	C20 H32 O3	320.234	8.53564	3.0935	0.413299	0.606667	0.48264
neg	Benzylsuccinic acid	C11 H12 O4	208.073	1.84157	0.880934	0.494175	0.606667	0.663941
neg	[1,1'-biphenyl]-2,2'-dicarboxylic acid	C14 H10 O4	242.057	3.23783	1.69503	0.150444	0.521667	0.921084
neg	Caffeic acid	C9 H8 O4	180.042	1.10608	0.145455	0.779396	0.551667	0.270483
neg	13,14-dihydro-19(R)-hydroxy Prostaglandin E1	C20 H36 O6	354.24	0.763223	-0.389824	0.112834	0.666667	0.866682
neg	MAM2201 N-pentanoic acid metabolite	C25 H23 N O3	385.163	0.568584	-0.814554	0.446902	0.45	0.455245
neg	FAHFA (20:3/22:5)	C42 H66 O4	634.492	1.36928	0.453413	0.874908	0.52	0.662721
neg	2,5-Furandicarboxylic acid	C6 H4 O5	156.006	1.30556	0.384667	0.176195	0.615	1.31574
neg	9-(3-O-Methylpentofuranosyl)-1,9-dihydro-6H-purin-6-one	C11 H14 N4 O5	282.096	2.6361	1.39841	0.382799	0.668333	0.574092
neg	2-Methylbutyric acid	C5 H10 O2	102.066	0.87392	-0.194427	0.278919	0.551667	0.954705
neg	LPA 18:0	C21 H43 O7 P	438.274	0.607463	-0.719132	0.788578	0.521667	0.284377
neg	LPS 13:0	C19 H38 N O9 P	455.228	0.66685	-0.584566	0.48152	0.441667	0.855929
neg	LPC 22:5	C30 H52 N O7 P	629.367	1.12118	0.165014	0.873309	0.515	0.128986
neg	FAHFA (3:0/18:0)	C21 H40 O4	356.292	0.738406	-0.437514	0.0363533	0.66	1.08925
neg	3-Methoxyphenylacetic acid	C9 H10 O3	166.063	1.23143	0.300337	0.534008	0.535	1.11323
neg	3-Indoxyl sulphate	C8 H7 N O4 S	213.009	0.390664	-1.356	0.178417	0.616667	1.12573
neg	11-Deoxy prostaglandin F2β	C20 H34 O4	338.245	0.217368	-2.20179	0.000933484	0.811667	1.89904
neg	N1-(1,3,4-thiadiazol-2-yl)-2-(benzoylamino)benzamide	C16 H12 N4 O2 S	324.065	974.971	9.92922	0.00304626	0.711667	1.46393
neg	farensyl diphosphate	C15 H37 N3 O7 P2	433.212	0.581821	-0.781353	0.159964	0.63	0.833122
neg	2'-Deoxyuridine	C9 H12 N2 O5	228.074	0.304334	-1.71627	0.00729399	0.745	1.55382
neg	1a,1b-Dihomo prostaglandin F2α	C22 H38 O5	364.261	1.03663	0.0519006	0.448483	0.573333	0.485757
neg	dTMP	C10 H15 N2 O8 P	322.057	0.912637	-0.131887	0.493092	0.565	0.410513
neg	N-(2-oxo-3-azepanyl)-4-(phenylsulfonyl)-2-thiophenesulfonamide	C16 H18 N2 O5 S3	414.037	2.37305	1.24674	0.0614868	0.636667	1.01614
neg	(±)11(12)-DiHET	C20 H34 O4	374.216	0.724139	-0.465662	0.30989	0.595	0.59041
neg	1,4-Dihydro-1-Methyl-4-Oxo-3-Pyridinecarboxamide	C7 H8 N2 O2	152.058	0.608354	-0.717017	0.0796895	0.66	1.14079
neg	Lysopc 17:0	C25 H52 N O7 P	509.346	1.05811	0.0814943	0.308455	0.598333	1.1479
neg	tetranor-12(R)-HETE	C16 H26 O3	266.187	4.12822	2.04552	0.960884	0.558333	0.817962
neg	1-[6-(benzyloxy)-3-(tert-butyl)-2-hydroxyphenyl]ethan-1-one	C19 H22 O3	298.156	2.60905	1.38353	0.0815667	0.63	0.954194
neg	N-Methylphenylalanine	C10 H13 N O2	179.094	0.252558	-1.98531	0.00249165	0.758333	1.89072
neg	Isoproterenol	C11 H17 N O3	211.12	1.4362	0.522257	0.864607	0.491667	0.346768
neg	H-Trp-NH2.HCl	C11 H14 Cl N3 O	239.082	2.09522	1.0671	0.0820303	0.596667	1.04042
neg	Sucrose	C12 H22 O11	342.113	0.563454	-0.82763	0.0274532	0.7	1.71287
neg	N-(5-Aminopentyl)acetamide	C7 H16 N2 O	144.126	0.778788	-0.360698	0.408113	0.555	0.517225
neg	1-Palmitoyl-Sn-Glycero-3-Phosphocholine	C24 H50 N O7 P	495.331	1.43071	0.516736	0.221304	0.608333	0.925643
neg	2-(4-chlorophenoxy)-N-(2-oxo-3-azepanyl)nicotinamide	C18 H18 Cl N3 O3	359.103	2.64245	1.40188	0.246817	0.506667	1.19478
neg	LPI 14:0	C23 H45 O12 P	544.264	0.850319	-0.233925	0.0496898	0.615	0.997288
neg	4-oxo-4,5,6,7-tetrahydrobenzo[b]furan-3-carboxylic acid	C9 H8 O4	180.042	1.26475	0.338854	0.0636539	0.7	1.04342
neg	6,7-Dihydroxycoumarin	C9 H6 O4	178.026	0.476185	-1.07041	0.416769	0.571667	0.483325
neg	FAHFA (18:2/17:2)	C35 H60 O4	544.446	0.601187	-0.734115	0.0362696	0.686667	1.46648
neg	5-Hydroxytryptophan	C11 H12 N2 O3	220.084	0.899327	-0.153082	0.627763	0.543333	0.498616
neg	1-Methylxanthine	C6 H6 N4 O2	166.049	0.624838	-0.678446	0.877964	0.571667	0.164446
neg	PE (16:1e/15:0)	C36 H72 N O7 P	661.504	0.399332	-1.32434	0.0794057	0.621667	1.1791
neg	FAHFA (18:1/22:4)	C40 H68 O4	612.508	1.65998	0.731164	0.310722	0.573333	0.624849
neg	5-Phenylvaleric Acid	C11 H14 O2	178.099	0.908564	-0.13834	0.82355	0.523333	0.568285
neg	FAHFA (18:1/17:0)	C35 H66 O4	550.495	1.05932	0.0831413	0.437973	0.508333	0.988211
neg	L-threo-3-Phenylserine	C9 H11 N O3	181.074	0.807102	-0.309176	0.0487236	0.706667	1.1235
neg	Prostaglandin A1 ethyl ester	C22 H36 O4	364.261	0.897201	-0.156497	0.773353	0.533333	0.256051
neg	4-(2-((4-Cyanophenyl)amino)oxazol-5-yl)benzonitrile	C17 H10 N4 O	286.081	0.684201	-0.547507	0.235852	0.618333	0.68494
neg	PG (3:0/18:0)	C27 H53 O10 P	568.337	2.61936	1.38921	0.906827	0.548333	0.708333
neg	Piceatannol	C14 H12 O4	244.073	0.446638	-1.16282	0.00384146	0.741667	1.83306
neg	1,3-dipyridin-3-ylpropane-1,3-dione	C13 H10 N2 O2	226.074	0.364899	-1.45443	0.327238	0.558333	0.720631
neg	ethyl 2-thioxo-4-(trifluoromethyl)-1,2-dihydropyrimidine-5-carboxylate	C8 H7 F3 N2 O2 S	252.019	50.2955	5.65236	0.093099	0.541667	0.878715
neg	2,5-Dimethylphenol	C8 H10 O	122.073	0.673678	-0.56987	0.743943	0.491667	0.305214
neg	1,2-Dihydro-1,2-naphthalenediol	C10 H10 O2	162.067	0.405291	-1.30297	0.961366	0.475	0.394919
neg	Quinolinic acid	C7 H5 N O4	167.021	0.517247	-0.951074	0.0210521	0.693333	1.53346
neg	Stearic acid	C18 H36 O2	284.271	1.28379	0.360412	0.468277	0.573333	1.07102
neg	Sinapinic acid	C11 H12 O5	224.068	18.9255	4.24226	0.182484	0.531667	0.757642
neg	6-phenyl[1,2,3,4]tetraazolo[1,5-b]pyridazin-7-ol	C10 H7 N5 O	213.063	0.511496	-0.967205	0.0167265	0.696667	1.44647
neg	ethyl 2-{2-[4-(trifluoromethyl)phenyl]hydrazono}propanoate	C12 H13 F3 N2 O2	274.095	1.67267	0.742157	0.630176	0.608333	0.368412
neg	Lysopc 14:0	C22 H46 N O7 P	467.299	0.468671	-1.09335	0.00742841	0.726667	1.49414
neg	5-Fluorouridine	C9 H11 F N2 O6	262.062	0.657486	-0.604968	0.618612	0.538333	1.03989
neg	Homocysteic acid	C4 H9 N O5 S	183.02	0.710591	-0.492908	0.0107335	0.71	1.32299
neg	LPE 17:1	C22 H44 N O7 P	465.284	1.80415	0.851321	0.4987	0.561667	0.62168
neg	trans-2-Methyl-2-pentenoic Acid	C6 H10 O2	114.068	1.50958	0.594143	0.46912	0.541667	0.40667
neg	FAHFA (18:2/20:4)	C38 H62 O4	582.461	1.07735	0.107482	0.626967	0.511667	0.633921
neg	2'-Deoxyadenosine 5'-monophosphate (dAMP)	C10 H14 N5 O6 P	331.068	0.374504	-1.41695	0.0793078	0.678333	1.08444
neg	L-Leucyl-L-alanine Hydrate	C9 H18 N2 O3	202.131	0.53061	-0.914277	0.0102508	0.731667	1.52922
neg	Stachyose	C24 H42 O21	666.221	2.06083	1.04322	0.501468	0.518333	0.916368
neg	Sorbitan monooleate	C24 H44 O6	428.313	0.500576	-0.99834	0.177315	0.575	0.91347
neg	13,14-dihydro Prostaglandin E1	C20 H36 O5	356.256	0.624137	-0.680065	0.015036	0.706667	1.44893
neg	PB-22 N-pentanoic acid-3-carboxyindole metabolite	C14 H15 N O4	261.103	0.676688	-0.563438	0.181115	0.608333	0.893676
neg	Lysopc 20:4	C28 H50 N O7 P	543.33	1.83748	0.87773	0.404249	0.59	0.539892
neg	SM (d14:2/36:0)	C55 H109 N2 O6 P	970.804	0.916841	-0.125256	0.422459	0.585	0.554897
neg	LPS 17:1	C23 H44 N O9 P	509.274	1.06833	0.0953546	0.612288	0.593333	0.292133
neg	4-[2-(2-methylphenyl)-2-oxoethyl]benzamide	C16 H15 N O2	253.112	1.42545	0.511421	0.10714	0.726667	0.869131
neg	D-Glucono-1,5-lactone	C6 H10 O6	238.068	2.47729	1.30876	0.428263	0.523333	0.583703
neg	alpha-Benzylsuccinic acid	C11 H12 O4	208.073	1.17573	0.233556	0.418669	0.548333	0.617689
neg	Homotaurine	C3 H9 N O3 S	139.03	0.757703	-0.400296	0.132975	0.625	0.896411
neg	FAHFA (2:0/20:3)	C22 H36 O4	364.261	0.454701	-1.13701	0.00714975	0.748333	1.6819
neg	Decanoic acid	C10 H20 O2	172.146	1.13019	0.17657	0.876561	0.528333	0.860452
neg	5(S),15(S)-DiHETE	C20 H32 O4	336.229	0.699925	-0.514728	0.0316471	0.693333	1.28156
neg	Cmp_257	C20 H32 O5	334.214	0.661333	-0.596552	0.0340867	0.688333	1.25099
neg	2,6-dimethoxy-N-(1-methyl-1H-pyrazol-5-yl)benzamide	C13 H15 N3 O3	261.111	0.929609	-0.105304	0.469966	0.531667	0.413375
neg	SHexCer d34:1	C40 H77 N O11 S	779.52	0.692423	-0.530274	0.177985	0.64	0.983986
neg	D-(-)-Salicin	C13 H18 O7	286.105	0.820841	-0.284825	0.648428	0.573333	0.784814
neg	19(R)-Hydroxy prostaglandin F2α	C20 H34 O6	406.209	0.747089	-0.420647	0.00460614	0.753333	1.49642
neg	LPS 15:1	C21 H40 N O9 P	481.243	0.7861	-0.347216	0.11388	0.666667	0.972179
neg	3-amino-1H-pyrazolo[4,3-c]pyridine-4,6-diol	C6 H6 N4 O2	166.05	4.79968	2.26294	0.832366	0.5	0.690855
neg	5,6-dimethyl-3-[5-(trifluoromethyl)pyridin-2-yl]-1,2,4-triazine	C11 H9 F3 N4	254.077	0.642718	-0.637742	0.59206	0.483333	0.37579
neg	Gentisic acid	C7 H6 O4	154.026	0.988877	-0.0161367	0.724367	0.528333	0.204869
neg	FAHFA (4:0/18:1)	C22 H40 O4	368.292	1.60131	0.679251	0.171579	0.611667	0.831081
neg	FAHFA (18:3/7:0)	C25 H42 O4	406.307	1.73359	0.793764	0.661851	0.453333	0.300176
neg	ethyl 3-cyano-6-methyl-2-(phenylthio)isonicotinate	C16 H14 N2 O2 S	260.117	0.99494	-0.00731807	0.97523	0.5	0.533561
neg	Heneicosanoic acid	C21 H42 O2	326.317	1.01284	0.0184028	0.478391	0.563333	1.17268
neg	Gibberellin A4	C19 H24 O5	332.162	0.0970855	-3.3646	0.0884683	0.625	1.21949
neg	GlcADG (13:0-18:1)	C40 H72 O11	1457.03	4.68509	2.22808	0.00557931	0.658333	1.94339
neg	Thymidine 3',5'-cyclic monophosphate	C10 H13 N2 O7 P	304.046	2.28042	1.1893	0.114291	0.596667	0.920153
neg	LPA 16:0	C19 H39 O7 P	410.242	0.59852	-0.740529	0.211193	0.595	0.781869
neg	LPE 14:1	C19 H38 N O7 P	423.237	1.11884	0.162008	0.305508	0.576667	0.555829
neg	Lysopc 16:2 (2N Isomer)	C24 H46 N O7 P	491.3	1.04397	0.0620823	0.971119	0.51	0.0722176
neg	D-Saccharic acid	C6 H10 O8	210.037	6.92005	2.79078	0.348811	0.523333	0.479317
neg	Estriol 17-sulfate	C18 H24 O6 S	368.128	1.07242	0.100867	0.753066	0.513333	0.184283
neg	Glycochenodeoxycholic Acid (sodium salt)	C26 H43 N O5	449.313	25.815	4.69014	0.0139992	0.673333	1.34638
neg	N6-Methyladenine	C6 H7 N5	149.07	0.594345	-0.750628	0.0411293	0.678333	1.24678
neg	N,5-Bis(3-(trifluoromethyl)phenyl)oxazol-2-amine	C17 H10 F6 N2 O	372.072	1.40606	0.491659	0.660938	0.52	0.699036
neg	PG (2:0/18:0)	C26 H51 O10 P	554.322	1.41923	0.505104	0.458304	0.635	0.402668
neg	MN-18 N-(5-hydroxypentyl) metabolite	C23 H23 N3 O2	746.353	1.47275	0.558512	0.799391	0.528333	0.938141
neg	3-[2-(β-D-Glucopyranosyloxy)-4-methoxyphenyl]propanoic acid	C16 H22 O9	358.125	34.1249	5.09275	0.0678396	0.543333	0.934558
neg	Isoferulic acid	C10 H10 O4	194.057	0.996548	-0.00498873	0.484125	0.555	0.416024
neg	JWH 018 N-pentanoic acid-d4	C24 H17 [2]H4 N O3	375.179	0.443399	-1.17332	0.43742	0.571667	0.540954
neg	N-Methylnicotinamide	C7 H8 N2 O	136.063	0.731486	-0.451097	0.179177	0.635	1.26005
neg	LPE 18:0	C23 H48 N O7 P	481.316	0.774197	-0.369227	0.168433	0.566667	1.1965
neg	2-Methoxyestradiol	C19 H26 O3	302.187	1.44886	0.534917	0.179794	0.601667	1.37277
neg	Cer-AP (t18:1/24:1)	C42 H81 N O5	679.61	1.6418	0.715275	0.877357	0.461667	0.66366
neg	FAHFA (16:0/17:0)	C33 H64 O4	524.479	1.49246	0.577688	0.417272	0.56	0.827251
neg	FAHFA (4:0/16:0)	C20 H38 O4	342.276	0.956473	-0.0642038	0.345142	0.523333	1.03001
neg	Epicatechin	C15 H14 O6	290.082	3.73029	1.89929	0.136492	0.591667	0.747349
neg	Flavin mononucleotide (FMN)	C17 H21 N4 O9 P	456.104	0.216961	-2.2045	0.00268236	0.768333	1.75356
neg	FAHFA (18:1/19:2)	C37 H66 O4	574.492	0.576153	-0.795476	0.00435153	0.728333	1.51388
neg	N'-(benzoyloxy)-2-(2,2-dichlorocyclopropyl)ethanimidamide	C12 H12 Cl2 N2 O2	286.025	4.64411	2.2154	0.554909	0.52	0.330198
neg	β-D-Fructose 6-phosphate	C6 H13 O9 P	260.035	4.53997	2.18268	0.564275	0.55	0.700184
neg	(+/-)13-HODE	C18 H32 O3	296.234	0.738491	-0.437348	0.0798112	0.651667	1.02238
neg	4-tert-Amylphenol	C11 H16 O	164.12	0.654068	-0.612487	0.167308	0.65	0.962045
neg	3-(1,1,2,3,3,3-hexafluoropropyl)adamantane-1-carboxylic acid	C14 H16 F6 O2	330.104	0.272048	-1.87806	0.00368117	0.763333	1.7086
neg	FAHFA (18:0/20:2)	C38 H70 O4	590.524	0.512138	-0.965395	0.0465267	0.663333	1.20267
neg	FAHFA (2:0/22:0)	C24 H46 O4	398.339	3.93541	1.97652	0.250827	0.641667	0.908135
neg	MGDG (2:0/2:0)	C13 H22 O10	384.126	0.821785	-0.283167	0.244501	0.6	0.804514
neg	N1-(2,4-difluorophenyl)-2-morpholino-2-thioxoacetamide	C12 H12 F2 N2 O2 S	286.062	0.38074	-1.39312	0.0534677	0.643333	1.33519
neg	FAHFA (2:0/16:0)	C18 H34 O4	314.245	0.524606	-0.930694	0.0490679	0.698333	1.35727
neg	4-Hydroxybenzylalcohol	C7 H8 O2	124.052	0.879236	-0.185677	0.612682	0.545	0.307776
neg	LPE 22:0	C27 H56 N O7 P	537.378	1.05005	0.0704624	0.35911	0.623333	0.559707
neg	2-[2-(3,4-dichloro-2-cyanophenyl)hydrazono]malononitrile	C10 H3 Cl2 N5	480.185	2.44512	1.2899	0.0131095	0.698333	1.35538
neg	PE (18:1e/18:1)	C41 H80 N O7 P	729.554	0.679626	-0.557188	0.319398	0.458333	0.602221
neg	Orsellinic acid ethyl ester	C10 H12 O4	196.073	1.77389	0.826914	0.0109955	0.738333	1.62481
neg	Pro-Leu	C11 H20 N2 O3	228.147	1.9035	0.928654	0.0481252	0.665	1.33457
neg	LPE 16:3	C21 H38 N O7 P	447.238	0.450156	-1.1515	0.394029	0.54	0.831478
neg	Linoleic acid	C18 H32 O2	280.239	0.898883	-0.153795	0.21537	0.6	0.658067
neg	Equol	C15 H14 O3	242.094	0.571356	-0.807539	0.244327	0.598333	1.0115
neg	2,6-Dihydroxybenzoic acid	C7 H6 O4	154.026	1.0766	0.106479	0.415628	0.651667	0.473435
neg	FAHFA (20:2/18:0)	C38 H70 O4	590.526	0.106338	-3.23327	0.101845	0.671667	1.29543
neg	Eriocitrin	C27 H32 O15	596.173	3.26656	1.70777	0.18312	0.491667	0.686976
neg	3-(4,5-diphenyl-1H-imidazol-2-yl)pyridine	C20 H15 N3	594.252	1.8077	0.854155	0.0044335	0.725	1.70545
neg	L-Glutathione (reduced)	C10 H17 N3 O6 S	307.08	2.33036	1.22056	0.0303924	0.66	1.1916
neg	Prostaglandin F2alpha	C20 H34 O5	354.24	0.313817	-1.672	0.00768769	0.726667	1.61933
neg	AKB48 N-pentanoic acid metabolite	C23 H29 N3 O3	395.221	0.192047	-2.38047	0.000483113	0.795	2.15537
neg	LPG 15:1	C21 H41 O9 P	468.249	0.59665	-0.745042	0.0407633	0.67	1.18506
neg	D-Proline	C5 H9 N O2	115.063	1.56127	0.642723	0.702369	0.553333	0.255331
neg	N1-[4-(acetylamino)phenyl]-2,2-dimethylcyclopropane-1-carboxamide	C14 H18 N2 O2	246.136	0.76021	-0.395531	0.967187	0.538333	1.11349
neg	7-amino-9-(4-chlorophenyl)-6-oxo-6H-benzo[c]chromene-8-carbonitrile	C20 H11 Cl N2 O2	346.057	0.555097	-0.849189	0.538818	0.566667	0.452618
neg	PMeOH (18:0-18:1)	C40 H77 O8 P	716.55	0.645539	-0.631423	0.0155289	0.676667	1.37597
neg	L-Malate	C4 H6 O5	134.021	0.672929	-0.571474	0.0222644	0.708333	1.28735
neg	Porphobilinogen	C10 H14 N2 O4	226.095	1.09984	0.137293	0.865163	0.475	0.80246
neg	N1-methyl-5-methoxy-2-({2-[(methylamino)carbonyl]phenyl}thio)benzamide	C17 H18 N2 O3 S	331.105	0.844583	-0.243689	0.423505	0.463333	0.856523
neg	LPE 22:4	C27 H48 N O7 P	529.315	0.777511	-0.363066	0.709127	0.495	0.632469
neg	Xanthurenic acid	C10 H7 N O4	205.037	0.74411	-0.426413	0.122772	0.64	1.22275
neg	Deoxyribose 5-Phosphate	C5 H11 O7 P	214.024	1.10848	0.148578	0.461669	0.591667	0.464715
neg	Liquiritigenin	C15 H12 O4	256.073	3.65251	1.86889	0.129147	0.466667	0.944163
neg	11-trans Leukotriene C4	C30 H47 N3 O9 S	625.306	1.39643	0.481746	0.934991	0.436667	0.368595
neg	19(R)-hydroxy Prostaglandin E2	C20 H32 O6	368.219	1.54674	0.629233	0.132426	0.65	0.864489
neg	4-[2-(3-phenylpropanoyl)hydrazino]benzenesulfonamide	C15 H17 N3 O3 S	319.102	0.602812	-0.73022	0.085243	0.651667	1.09473
neg	indole-5,6-quinone	C8 H5 N O2	147.032	2.27996	1.18901	0.687157	0.605	0.221714
neg	Quinoline-4-carboxylic acid	C10 H7 N O2	173.047	0.805744	-0.311606	0.436673	0.571667	1.20006
neg	2-[6-(1H-benzo[d]imidazol-2-yl)-2-pyridyl]-1H-benzo[d]imidazole	C19 H13 N5	312.12	1.69827	0.764066	0.917164	0.593333	0.192761
neg	Inosine 5'-Monophosphate	C10 H13 N4 O8 P	348.047	0.978516	-0.0313324	0.811208	0.541667	0.432211
neg	L-Histidine	C6 H9 N3 O2	155.069	3.95716	1.98447	0.0234844	0.64	1.18326
neg	4-hydroxy-1-phenyl-1,2-dihydroquinolin-2-one	C15 H11 N O2	237.078	1.1838	0.243422	0.857087	0.538333	1.07989
neg	Aldosterone	C21 H28 O5	406.198	1.59402	0.672674	0.378778	0.551667	1.06313
neg	N-(2-morpholinophenyl)-2,1,3-benzoxadiazole-4-sulfonamide	C16 H16 N4 O4 S	360.087	1.78681	0.837384	0.636995	0.518333	0.277098
neg	Cer-AP (t18:1/16:0)	C34 H67 N O5	569.501	1.65948	0.73073	0.943745	0.525	1.20834
neg	FAHFA (5:0/24:4)	C29 H48 O4	460.354	0.437987	-1.19104	0.0355093	0.668333	1.58175
neg	Undecanedioic acid	C11 H20 O4	216.136	0.861484	-0.215103	0.543616	0.578333	0.738855
neg	Ethyl-β-D-glucuronide	C8 H14 O7	222.074	1.13754	0.185914	0.99686	0.511667	0.771148
neg	(2α,3β,19α)-2,3,19-Trihydroxyolean-12-en-28-oic acid	C30 H48 O5	488.349	1.4055	0.491082	0.0711742	0.676667	0.969004
neg	Feruloylcholine	C15 H22 N O4	280.156	0.55896	-0.839184	0.340545	0.598333	1.15174
neg	Cortisone	C21 H28 O5	360.193	1.54721	0.629666	0.395286	0.538333	1.25185
neg	L-beta-Imidazolelactic acid	C6 H8 N2 O3	156.053	2.75349	1.46126	0.19461	0.483333	0.671971
neg	Oxaceprol	C7 H11 N O4	173.068	0.804712	-0.313456	0.523265	0.558333	0.375543
neg	5-[(4-chlorobenzyl)amino]-3-methyl-5-oxopentanoic acid	C13 H16 Cl N O3	269.079	2.62056	1.38988	0.730423	0.558333	0.196557
neg	Oxoadipic Acid	C6 H8 O5	160.037	0.690411	-0.534472	0.133707	0.615	1.15066
neg	N-{6-[(7-chloro-4-quinazolinyl)oxy]-3-pyridinyl}-4-methoxybenzamide	C21 H15 Cl N4 O3	406.086	7.90732	2.98319	0.032121	0.576667	1.04193
neg	2'-O-Methyladenosine	C11 H15 N5 O4	281.112	0.759714	-0.396471	0.293422	0.605	0.778256
neg	Salicylic acid	C7 H6 O3	138.031	5.62251	2.49121	0.437645	0.485	0.4282
neg	4-Guanidinobutanoic acid	C5 H11 N3 O2	145.085	0.653825	-0.613023	0.138562	0.598333	0.863474
neg	Prostaglandin D2	C20 H32 O5	352.224	0.512357	-0.964779	0.015123	0.753333	1.45847
neg	DL-o-Tyrosine	C9 H11 N O3	181.074	0.691752	-0.531673	0.367555	0.596667	0.798201
neg	2-(2-carboxy-2-methylpropyl)-4,6-dimethylbenzoic acid	C14 H18 O4	250.12	0.870843	-0.199516	0.171032	0.6	1.12932
neg	N-(2-methoxyphenyl)-4-(2-thienylcarbonyl)-1,4-diazepane-1-carboxamide	C18 H21 N3 O3 S	359.132	0.696721	-0.521347	0.275156	0.58	1.00686
neg	Gibberellic acid	C19 H22 O6	346.141	1.47881	0.564439	0.639808	0.561667	0.400759
neg	alpha-D-Glucopyranosyl 2-O-(2-methylbutanoyl)-alpha-D-glucopyranoside	C17 H30 O12	426.182	1.18211	0.241369	0.705048	0.528333	0.80479
neg	D-Fructose 1-phosphate	C6 H13 O9 P	260.032	0.606026	-0.722549	0.902443	0.54	0.128419
neg	Sorbitan monopalmitate	C22 H42 O6	402.297	0.883977	-0.17792	0.577847	0.553333	1.79346
neg	Cinnamoylglycine	C11 H11 N O3	205.074	0.583968	-0.77604	0.752095	0.521667	0.196186
neg	LPG 15:0	C21 H43 O9 P	470.264	0.558589	-0.84014	0.00223837	0.725	1.69117
neg	Thromboxane B3	C20 H32 O6	736.438	0.844348	-0.244091	0.0999614	0.643333	1.02098
neg	2-Propanamidoacetic acid	C5 H9 N O3	131.058	1.44714	0.533207	0.433133	0.483333	0.459725
neg	Chelidamic acid hydrate	C7 H5 N O5	183.016	0.661889	-0.595338	0.394243	0.6	0.741338
neg	Toradol	C15 H13 N O3	255.093	0.440994	-1.18117	0.0125301	0.738333	1.46063
neg	12-Oxo phytodienoic acid	C18 H28 O3	292.203	0.962551	-0.0550658	0.679081	0.481667	0.230235
neg	D-Ala-D-Ala	C6 H12 N2 O3	160.084	1.64483	0.717934	0.408416	0.56	0.520523
neg	N1-(3-amino-4-chlorophenyl)-2-[2,4-di(tert-pentyl)phenoxy]acetamide	C24 H33 Cl N2 O2	416.222	2.85416	1.51306	0.909338	0.486667	0.275664
neg	LysoPE 18:3	C23 H44 N O8 P	338.116	5.19522	0.017859	0.342078	0.602633	0.896888
neg	FAHFA (2:0/24:2)	C26 H48 O5	338.141	5.19039	0.0169727	0.342031	0.602669	0.896879
neg	FAHFA (16:0/22:6)	C38 H64 O5	338.166	5.18556	0.0160863	0.341985	0.602705	0.89687
neg	D-(-)-Mannitol	C6 H14 O7	338.191	5.18073	0.0152	0.341939	0.602741	0.896862
neg	FAHFA (2:0/16:3)	C18 H30 O5	338.215	5.1759	0.0143136	0.341893	0.602778	0.896853
neg	L-Anserine	C10 H16 N4 O4	338.24	5.17106	0.0134273	0.341846	0.602814	0.896844
neg	5-Hydroxybenzaldehyde	C7 H6 O6	338.265	5.16623	0.0125409	0.3418	0.60285	0.896835
neg	3,6-Dihydroxybenzoic acid	C7 H6 O8	338.29	5.1614	0.0116546	0.341754	0.602887	0.896827
neg	Perillic acid	C10 H14 O3	338.314	5.15657	0.0107683	0.341707	0.602923	0.896818
neg	2-(1H-1,2,3-benzotriazol-1-yl)-N-(2,3-dihydro-1H-inden-3-yl)acetamide	C17 H16 N5 O	338.339	5.15174	0.00988191	0.341661	0.602959	0.896809
neg	Melibiose	C12 H22 O12	338.364	5.14691	0.00899556	0.341615	0.602996	0.8968
neg	Psilocybin	C12 H17 N2 O5 P	338.388	5.14208	0.00810922	0.341569	0.603032	0.896791
neg	11-Hydroxydecanoic acid	C10 H20 O4	338.413	5.13724	0.00722287	0.341522	0.603068	0.896783
neg	Beta-Muricholic acid	C24 H40 O6	338.438	5.13241	0.00633652	0.341476	0.603105	0.896774
neg	LPS 18:1	C24 H48 N O10 P	338.463	5.12758	0.00545018	0.34143	0.603141	0.896765
neg	PG (5:0/18:2)	C29 H55 O11 P	338.487	5.12275	0.00456383	0.341383	0.603177	0.896756
neg	MGDG (2:0/18:1)	C29 H54 O11	338.512	5.11792	0.00367749	0.341337	0.603214	0.896748
neg	Glyceraldehyde 4-phosphate diethyl acetal	C7 H15 Ba O8 P	338.537	5.11309	0.00279114	0.341291	0.60325	0.896739
neg	Glycohyocholic acid Sodium salt	C26 H42 N Na O7	338.561	5.10825	0.0019048	0.341244	0.603286	0.89673
neg	Reserpine	C33 H40 N2 O10	338.586	5.10342	0.00101845	0.341198	0.603323	0.896721
neg	Lactobionic acid	C12 H22 O13	338.611	5.09859	0.000132107	0.341152	0.603359	0.896713
neg	2,3-dinor Prostaglandin E2	C18 H30 O6	338.636	5.09376	-0.000754238	0.341106	0.603395	0.896704
neg	Deoxycorticosterone 22-glucoside	C27 H40 O9	338.66	5.08893	-0.00164058	0.341059	0.603431	0.896695
neg	4-Hydroxydecanoic acid	C10 H20 O4	338.685	5.0841	-0.00252693	0.341013	0.603468	0.896686
neg	Deoxycholic Acid	C24 H40 O5	338.71	5.07927	-0.00341327	0.340967	0.603504	0.896678
neg	LPG 18:2	C24 H47 O10 P	338.734	5.07443	-0.00429962	0.34092	0.60354	0.896669
neg	L-Threonic acid	C4 H8 O6	338.759	5.0696	-0.00518596	0.340874	0.603577	0.89666
neg	LPG 17:1	C23 H47 O10 P	338.784	5.06477	-0.00607231	0.340828	0.603613	0.896651
neg	N-Acetylmannosamine	C8 H15 N O7	338.809	5.05994	-0.00695866	0.340782	0.603649	0.896642
neg	3-Hydroxybenzothiazole	C7 H6 N O S	338.833	5.05511	-0.007845	0.340735	0.603686	0.896634
neg	N1-{2-[(2,2-dicyanovinyl)amino]-5-fluorophenyl}acetamide	C12 H9 F N5 O	338.858	5.05028	-0.00873135	0.340689	0.603722	0.896625
neg	albiflorin	C23 H28 O12	338.883	5.04545	-0.00961769	0.340643	0.603758	0.896616
neg	LPC 18:1	C26 H54 N O8 P	338.907	5.04061	-0.010504	0.340596	0.603795	0.896607
neg	5-Oxoretinol	C20 H28 O3	338.932	5.03578	-0.0113904	0.34055	0.603831	0.896599
neg	LPA 16:2	C19 H37 O8 P	338.957	5.03095	-0.0122767	0.340504	0.603867	0.89659
neg	18-AAG	C31 H43 N3 O9	338.982	5.02612	-0.0131631	0.340457	0.603904	0.896581
neg	(±)9(11)-DiHOME	C18 H34 O5	339.006	5.02129	-0.0140494	0.340411	0.60394	0.896572
neg	D-Ribose-2-phosphate	C5 H11 O9 P	339.031	5.01646	-0.0149358	0.340365	0.603976	0.896564
neg	DL-5-Hydroxyphenyllactic acid	C9 H10 O5	339.056	5.01163	-0.0158221	0.340319	0.604012	0.896555
neg	Trehalose 7-phosphate	C12 H23 O15 P	339.08	5.00679	-0.0167085	0.340272	0.604049	0.896546
neg	delta9-THC-d10	C21 H21 [2]H9 O3	339.105	5.00196	-0.0175948	0.340226	0.604085	0.896537
neg	SM (d14:1/20:1)	C39 H79 N2 O7 P	339.13	4.99713	-0.0184811	0.34018	0.604121	0.896528
neg	Erucic acid	C22 H42 O3	339.155	4.9923	-0.0193675	0.340133	0.604158	0.89652
neg	Monobenzyl phthalate	C15 H12 O5	339.179	4.98747	-0.0202538	0.340087	0.604194	0.896511
neg	4-Hydroxyanthranilic Acid	C7 H7 N O4	339.204	4.98264	-0.0211402	0.340041	0.60423	0.896502
neg	Malonic acid	C3 H4 O5	339.229	4.97781	-0.0220265	0.339995	0.604267	0.896493
neg	3-hydroxy-3-phenyl-1,3-dihydro-2H-indol-3-one	C14 H11 N O3	339.253	4.97297	-0.0229129	0.339948	0.604303	0.896485
neg	7-Sialyllactose	C23 H39 N O20	339.278	4.96814	-0.0237992	0.339902	0.604339	0.896476
neg	Inosine-6'-monophosphate (IMP)	C10 H13 N4 O9 P	339.303	4.96331	-0.0246856	0.339856	0.604376	0.896467
neg	LPS 22:7	C28 H44 N O10 P	339.328	4.95848	-0.0255719	0.339809	0.604412	0.896458
neg	Arachidonic acid	C20 H32 O3	339.352	4.95365	-0.0264583	0.339763	0.604448	0.89645
neg	Glucoerucin	C12 H23 N O9 S4	339.377	4.94882	-0.0273446	0.339717	0.604485	0.896441
neg	N-Acetyl-L-phenylalanine	C11 H13 N O4	339.402	4.94398	-0.0282309	0.33967	0.604521	0.896432
neg	N-Glycolylneuraminic acid	C11 H19 N O11	339.426	4.93915	-0.0291173	0.339624	0.604557	0.896423
neg	L-(+)-Tartaric acid	C4 H6 O7	339.451	4.93432	-0.0300036	0.339578	0.604594	0.896415
neg	Glycerol-4-phosphate	C3 H9 O7 P	339.476	4.92949	-0.03089	0.339532	0.60463	0.896406
neg	4-O-β-D-Glucopyranosylandrographolide	C26 H40 O11	339.501	4.92466	-0.0317763	0.339485	0.604666	0.896397
neg	β-Estradiol-18β-glucuronide	C24 H32 O9	339.525	4.91983	-0.0326627	0.339439	0.604702	0.896388
neg	5-(3,4-dihydroxybenzylidene)hexahydropyrimidine-2,4,7-trione	C11 H8 N2 O6	339.55	4.915	-0.033549	0.339393	0.604739	0.896379
neg	LPC 20:5	C28 H50 N O8 P	339.575	4.91016	-0.0344354	0.339346	0.604775	0.896371
neg	Salvinorin B	C21 H26 O8	339.599	4.90533	-0.0353217	0.3393	0.604811	0.896362
neg	Lactitol	C12 H24 O12	339.624	4.9005	-0.0362081	0.339254	0.604848	0.896353
neg	LysoPE 18:3	C23 H44 N O8 P	339.649	4.89567	-0.0370944	0.339207	0.604884	0.896344
neg	FAHFA (2:0/24:2)	C26 H48 O5	339.674	4.89084	-0.0379807	0.339161	0.60492	0.896336
neg	FAHFA (16:0/22:6)	C38 H64 O5	339.698	4.88601	-0.0388671	0.339115	0.604957	0.896327
neg	D-(-)-Mannitol	C6 H14 O7	339.723	4.88118	-0.0397534	0.339069	0.604993	0.896318
neg	FAHFA (2:0/16:3)	C18 H30 O5	339.748	4.87634	-0.0406398	0.339022	0.605029	0.896309
neg	L-Anserine	C10 H16 N4 O4	339.772	4.87151	-0.0415261	0.338976	0.605066	0.896301
neg	5-Hydroxybenzaldehyde	C7 H6 O6	339.797	4.86668	-0.0424125	0.33893	0.605102	0.896292
neg	3,6-Dihydroxybenzoic acid	C7 H6 O8	339.822	4.86185	-0.0432988	0.338883	0.605138	0.896283
neg	Perillic acid	C10 H14 O3	339.847	4.85702	-0.0441852	0.338837	0.605175	0.896274
neg	2-(1H-1,2,3-benzotriazol-1-yl)-N-(2,3-dihydro-1H-inden-3-yl)acetamide	C17 H16 N5 O	339.871	4.85219	-0.0450715	0.338791	0.605211	0.896265
neg	Melibiose	C12 H22 O12	339.896	4.84736	-0.0459579	0.338745	0.605247	0.896257
neg	Psilocybin	C12 H17 N2 O5 P	339.921	4.84252	-0.0468442	0.338698	0.605284	0.896248
neg	11-Hydroxydecanoic acid	C10 H20 O4	339.945	4.83769	-0.0477305	0.338652	0.60532	0.896239
neg	Beta-Muricholic acid	C24 H40 O6	339.97	4.83286	-0.0486169	0.338606	0.605356	0.89623
neg	LPS 18:1	C24 H48 N O10 P	339.995	4.82803	-0.0495032	0.338559	0.605392	0.896222
neg	PG (5:0/18:2)	C29 H55 O11 P	340.02	4.8232	-0.0503896	0.338513	0.605429	0.896213
neg	MGDG (2:0/18:1)	C29 H54 O11	340.044	4.81837	-0.0512759	0.338467	0.605465	0.896204
neg	Glyceraldehyde 4-phosphate diethyl acetal	C7 H15 Ba O8 P	340.069	4.81353	-0.0521623	0.33842	0.605501	0.896195
neg	Glycohyocholic acid Sodium salt	C26 H42 N Na O7	340.094	4.8087	-0.0530486	0.338374	0.605538	0.896187
neg	Reserpine	C33 H40 N2 O10	340.119	4.80387	-0.053935	0.338328	0.605574	0.896178
neg	Lactobionic acid	C12 H22 O13	340.143	4.79904	-0.0548213	0.338282	0.60561	0.896169
neg	2,3-dinor Prostaglandin E2	C18 H30 O6	340.168	4.79421	-0.0557076	0.338235	0.605647	0.89616
neg	Deoxycorticosterone 22-glucoside	C27 H40 O9	340.193	4.78938	-0.056594	0.338189	0.605683	0.896152
neg	4-Hydroxydecanoic acid	C10 H20 O4	340.217	4.78455	-0.0574803	0.338143	0.605719	0.896143
neg	Deoxycholic Acid	C24 H40 O5	340.242	4.77971	-0.0583667	0.338096	0.605756	0.896134
neg	LPG 18:2	C24 H47 O10 P	340.267	4.77488	-0.059253	0.33805	0.605792	0.896125
neg	L-Threonic acid	C4 H8 O6	340.292	4.77005	-0.0601394	0.338004	0.605828	0.896116
neg	LPG 17:1	C23 H47 O10 P	340.316	4.76522	-0.0610257	0.337958	0.605865	0.896108
neg	N-Acetylmannosamine	C8 H15 N O7	340.341	4.76039	-0.0619121	0.337911	0.605901	0.896099
neg	3-Hydroxybenzothiazole	C7 H6 N O S	340.366	4.75556	-0.0627984	0.337865	0.605937	0.89609
neg	N1-{2-[(2,2-dicyanovinyl)amino]-5-fluorophenyl}acetamide	C12 H9 F N5 O	340.39	4.75073	-0.0636848	0.337819	0.605974	0.896081
neg	albiflorin	C23 H28 O12	340.415	4.74589	-0.0645711	0.337772	0.60601	0.896073
neg	LPC 18:1	C26 H54 N O8 P	340.44	4.74106	-0.0654574	0.337726	0.606046	0.896064
neg	5-Oxoretinol	C20 H28 O3	340.465	4.73623	-0.0663438	0.33768	0.606082	0.896055
neg	LPA 16:2	C19 H37 O8 P	340.489	4.7314	-0.0672301	0.337633	0.606119	0.896046
neg	18-AAG	C31 H43 N3 O9	340.514	4.72657	-0.0681165	0.337587	0.606155	0.896038
neg	(±)9(11)-DiHOME	C18 H34 O5	340.539	4.72174	-0.0690028	0.337541	0.606191	0.896029
neg	D-Ribose-2-phosphate	C5 H11 O9 P	340.563	4.71691	-0.0698892	0.337495	0.606228	0.89602
neg	DL-5-Hydroxyphenyllactic acid	C9 H10 O5	340.588	4.71207	-0.0707755	0.337448	0.606264	0.896011
neg	Trehalose 7-phosphate	C12 H23 O15 P	340.613	4.70724	-0.0716619	0.337402	0.6063	0.896002
neg	delta9-THC-d10	C21 H21 [2]H9 O3	340.638	4.70241	-0.0725482	0.337356	0.606337	0.895994
neg	SM (d14:1/20:1)	C39 H79 N2 O7 P	340.662	4.69758	-0.0734346	0.337309	0.606373	0.895985
neg	Erucic acid	C22 H42 O3	340.687	4.69275	-0.0743209	0.337263	0.606409	0.895976
neg	Monobenzyl phthalate	C15 H12 O5	340.712	4.68792	-0.0752072	0.337217	0.606446	0.895967
neg	4-Hydroxyanthranilic Acid	C7 H7 N O4	340.736	4.68309	-0.0760936	0.33717	0.606482	0.895959
neg	Malonic acid	C3 H4 O5	340.761	4.67825	-0.0769799	0.337124	0.606518	0.89595
neg	3-hydroxy-3-phenyl-1,3-dihydro-2H-indol-3-one	C14 H11 N O3	340.786	4.67342	-0.0778663	0.337078	0.606555	0.895941
neg	7-Sialyllactose	C23 H39 N O20	340.811	4.66859	-0.0787526	0.337032	0.606591	0.895932
neg	Inosine-6'-monophosphate (IMP)	C10 H13 N4 O9 P	340.835	4.66376	-0.079639	0.336985	0.606627	0.895924
neg	LPS 22:7	C28 H44 N O10 P	340.86	4.65893	-0.0805253	0.336939	0.606664	0.895915
neg	Arachidonic acid	C20 H32 O3	340.885	4.6541	-0.0814117	0.336893	0.6067	0.895906
neg	Glucoerucin	C12 H23 N O9 S4	340.909	4.64926	-0.082298	0.336846	0.606736	0.895897
neg	N-Acetyl-L-phenylalanine	C11 H13 N O4	340.934	4.64443	-0.0831844	0.3368	0.606772	0.895889
neg	N-Glycolylneuraminic acid	C11 H19 N O11	340.959	4.6396	-0.0840707	0.336754	0.606809	0.89588
neg	L-(+)-Tartaric acid	C4 H6 O7	340.984	4.63477	-0.084957	0.336708	0.606845	0.895871
neg	Glycerol-4-phosphate	C3 H9 O7 P	341.008	4.62994	-0.0858434	0.336661	0.606881	0.895862
neg	4-O-β-D-Glucopyranosylandrographolide	C26 H40 O11	341.033	4.62511	-0.0867297	0.336615	0.606918	0.895853
neg	β-Estradiol-18β-glucuronide	C24 H32 O9	341.058	4.62028	-0.0876161	0.336569	0.606954	0.895845
neg	5-(3,4-dihydroxybenzylidene)hexahydropyrimidine-2,4,7-trione	C11 H8 N2 O6	341.082	4.61544	-0.0885024	0.336522	0.60699	0.895836
neg	LPC 20:5	C28 H50 N O8 P	341.107	4.61061	-0.0893888	0.336476	0.607027	0.895827
neg	Salvinorin B	C21 H26 O8	341.132	4.60578	-0.0902751	0.33643	0.607063	0.895818
neg	Lactitol	C12 H24 O12	341.157	4.60095	-0.0911615	0.336383	0.607099	0.89581
neg	6-oxoproline	C5 H7 N O4	341.181	4.59612	-0.0920478	0.336337	0.607136	0.895801
neg	LPG 18:4	C24 H43 O10 P	341.206	4.59129	-0.0929342	0.336291	0.607172	0.895792
neg	L-Homocystine	C8 H16 N2 O4 S3	341.231	4.58646	-0.0938205	0.336245	0.607208	0.895783
neg	4,7-dimethylpyrazolo[5,1-c][1,2,4]triazine-4-carbonitrile	C8 H7 N6	341.255	4.58162	-0.0947068	0.336198	0.607245	0.895775
neg	DL-Panthenol	C9 H19 N O5	341.28	4.57679	-0.0955932	0.336152	0.607281	0.895766
neg	Cyclic ADP-ribose	C15 H21 N5 O13 P3	341.305	4.57196	-0.0964795	0.336106	0.607317	0.895757
neg	N-(2-furylmethyl)-4-thiophenecarboxamide	C10 H9 N O3 S	341.33	4.56713	-0.0973659	0.336059	0.607353	0.895748
neg	Methyl-3-hydroxyisobutyric acid	C5 H10 O4	341.354	4.5623	-0.0982522	0.336013	0.60739	0.895739
neg	Methylmalonate	C4 H6 O5	341.379	4.55747	-0.0991386	0.335967	0.607426	0.895731
neg	11(Z),15(Z)-Eicosadienoic Acid	C20 H36 O3	341.404	4.55264	-0.100025	0.335921	0.607462	0.895722
neg	FAHFA (20:5/18:3)	C38 H60 O5	341.428	4.5478	-0.100911	0.335874	0.607499	0.895713
neg	N-(2,5-diethoxy-4-morpholinophenyl)-5-methoxybenzenesulfonamide	C21 H28 N2 O7 S	341.453	4.54297	-0.101798	0.335828	0.607535	0.895704
neg	Benzoic acid	C7 H6 O3	341.478	4.53814	-0.102684	0.335782	0.607571	0.895696
neg	Prostaglandin A2	C20 H32 O5	341.503	4.53331	-0.10357	0.335735	0.607608	0.895687
neg	6-Aminovaleric acid	C5 H11 N O3	341.527	4.52848	-0.104457	0.335689	0.607644	0.895678
neg	Tyrosol	C8 H10 O3	341.552	4.52365	-0.105343	0.335643	0.60768	0.895669
neg	13Z,17Z-Docosadienoic Acid	C22 H40 O3	341.577	4.51882	-0.106229	0.335596	0.607717	0.895661
neg	(R)-4-Hydroxy myristic acid	C14 H28 O4	341.601	4.51398	-0.107116	0.33555	0.607753	0.895652
neg	L-(+)-Arabinose	C5 H10 O6	341.626	4.50915	-0.108002	0.335504	0.607789	0.895643
neg	(-)-Erythromycin	C37 H67 N O14	341.651	4.50432	-0.108888	0.335458	0.607826	0.895634
neg	Indole-4-butyric acid	C12 H13 N O3	341.676	4.49949	-0.109775	0.335411	0.607862	0.895626
neg	4-Methylhippuric acid	C10 H11 N O4	341.7	4.49466	-0.110661	0.335365	0.607898	0.895617
neg	Threonine	C4 H9 N O4	341.725	4.48983	-0.111547	0.335319	0.607935	0.895608
neg	Pyridoxine O-Glucoside	C14 H21 N O9	341.75	4.48499	-0.112434	0.335272	0.607971	0.895599
neg	12(E)-Eicosenoic Acid	C20 H38 O3	341.774	4.48016	-0.11332	0.335226	0.608007	0.89559
neg	LPA 22:2	C25 H49 O8 P	341.799	4.47533	-0.114206	0.33518	0.608043	0.895582
neg	L-(-)-Glyceric acid	C3 H6 O5	341.824	4.4705	-0.115093	0.335134	0.60808	0.895573
neg	FAHFA (4:0/20:3)	C24 H42 O5	341.849	4.46567	-0.115979	0.335087	0.608116	0.895564
neg	δ-Gluconic acid δ-lactone	C6 H10 O7	341.873	4.46084	-0.116865	0.335041	0.608152	0.895555
neg	3-Methoxyestrone	C19 H24 O4	341.898	4.45601	-0.117752	0.334995	0.608189	0.895547
neg	LPS 20:4	C26 H46 N O10 P	341.923	4.45117	-0.118638	0.334948	0.608225	0.895538
neg	cis-3-Decenoic acid	C10 H18 O3	341.948	4.44634	-0.119525	0.334902	0.608261	0.895529
neg	2'-Deoxyinosine 6'-monophosphate	C10 H13 N4 O8 P	341.972	4.44151	-0.120411	0.334856	0.608298	0.89552
neg	methyl 2-[(2-acetyl-3-oxo-2-butenyl)amino]acetate	C9 H13 N O5	341.997	4.43668	-0.121297	0.334809	0.608334	0.895512
neg	dCMP	C9 H14 N3 O8 P	342.022	4.43185	-0.122184	0.334763	0.60837	0.895503
neg	1,5-Cyclohexanedicarboxylic acid	C8 H12 O5	342.046	4.42702	-0.12307	0.334717	0.608407	0.895494
neg	FAHFA (20:3/18:1)	C38 H68 O5	342.071	4.42219	-0.123956	0.334671	0.608443	0.895485
neg	6α-Prostaglandin I2	C20 H34 O6	342.096	4.41735	-0.124843	0.334624	0.608479	0.895476
neg	Pyrithioxin	C16 H20 N2 O4 S3	342.121	4.41252	-0.125729	0.334578	0.608516	0.895468
neg	LPS 15:1	C21 H42 N O10 P	342.145	4.40769	-0.126615	0.334532	0.608552	0.895459
neg	5-(hydroxymethyl)benzoic acid	C8 H8 O4	342.17	4.40286	-0.127502	0.334485	0.608588	0.89545
neg	α-D-Glucopyranosyl 3-O-(3-methylbutanoyl)-α-D-glucopyranoside	C17 H30 O13	342.195	4.39803	-0.128388	0.334439	0.608625	0.895441
neg	Citric acid	C6 H8 O8	342.219	4.3932	-0.129274	0.334393	0.608661	0.895433
neg	N-Isobutyrylglycine	C6 H11 N O4	342.244	4.38837	-0.130161	0.334346	0.608697	0.895424
neg	3,4-Dimethylglutaric acid	C7 H12 O5	342.269	4.38353	-0.131047	0.3343	0.608733	0.895415
neg	D-(-)-Lyxose	C5 H10 O6	342.294	4.3787	-0.131933	0.334254	0.60877	0.895406
neg	AcylGlcADG (18:1-18:1-18:4)	C63 H108 O13	342.318	4.37387	-0.13282	0.334208	0.608806	0.895398
neg	L-Alanyl-L-Lysine	C9 H19 N3 O4	342.343	4.36904	-0.133706	0.334161	0.608842	0.895389
neg	FAHFA (3:0/24:5)	C27 H44 O5	342.368	4.36421	-0.134592	0.334115	0.608879	0.89538
neg	Aflatoxin G3	C17 H14 O8	342.392	4.35938	-0.135479	0.334069	0.608915	0.895371
neg	LPG 20:1	C26 H53 O10 P	342.417	4.35455	-0.136365	0.334022	0.608951	0.895363
neg	2-(5-mercapto-4-methyl-4H-1,2,4-triazol-4-yl)acetonitrile	C5 H6 N5 S	342.442	4.34971	-0.137251	0.333976	0.608988	0.895354
neg	3,8-Dimethyluric acid	C7 H8 N4 O4	342.467	4.34488	-0.138138	0.33393	0.609024	0.895345
neg	FAHFA (18:2/18:2)	C36 H64 O5	342.491	4.34005	-0.139024	0.333884	0.60906	0.895336
neg	4-Acetyl-3-hydroxy-6-methylphenyl β-D-glucopyranoside	C15 H20 O9	342.516	4.33522	-0.13991	0.333837	0.609097	0.895327
neg	N-[4-(aminosulfonyl)phenyl]-2-[3,4-dihydro-1(3H)-quinolinyl]acetamide	C17 H19 N3 O4 S	342.541	4.33039	-0.140797	0.333791	0.609133	0.895319
neg	FAHFA (3:0/18:2)	C21 H38 O5	342.565	4.32556	-0.141683	0.333745	0.609169	0.89531
neg	PG (3:0/16:1)	C25 H49 O11 P	342.59	4.32072	-0.142569	0.333698	0.609206	0.895301
neg	Caprylic acid	C8 H16 O3	342.615	4.31589	-0.143456	0.333652	0.609242	0.895292
neg	Methylmalonic acid	C4 H6 O5	342.64	4.31106	-0.144342	0.333606	0.609278	0.895284
neg	FAHFA (2:0/20:3)	C22 H38 O5	342.664	4.30623	-0.145229	0.333559	0.609315	0.895275
neg	FAHFA (18:0/18:1)	C36 H70 O5	342.689	4.3014	-0.146115	0.333513	0.609351	0.895266
neg	Prostaglandin F2β	C20 H36 O6	342.714	4.29657	-0.147001	0.333467	0.609387	0.895257
neg	15(R)-Lipoxin A5	C20 H32 O6	342.738	4.29174	-0.147888	0.333421	0.609423	0.895249
neg	Gluconic acid	C6 H12 O8	342.763	4.2869	-0.148774	0.333374	0.60946	0.89524
neg	1-(2,4-dihydroxyphenyl)-2-(3,5-dimethoxyphenyl)propan-2-one	C17 H18 O6	342.788	4.28207	-0.14966	0.333328	0.609496	0.895231
neg	FAHFA (18:1/20:4)	C38 H66 O5	342.813	4.27724	-0.150547	0.333282	0.609532	0.895222
neg	4-[(3,4-dimethoxyphenethyl)amino]-5-oxobutanoic acid	C14 H19 N O6	342.837	4.27241	-0.151433	0.333235	0.609569	0.895213
neg	Citrulline	C6 H13 N3 O4	342.862	4.26758	-0.152319	0.333189	0.609605	0.895205
neg	N1-[5-(3,5-dimethylpiperidino)-4-fluoro-3-nitrophenyl]acetamide	C15 H20 F N3 O4	342.887	4.26275	-0.153206	0.333143	0.609641	0.895196
neg	PE (13:0/15:1)	C33 H66 N O9 P	342.911	4.25792	-0.154092	0.333097	0.609678	0.895187
neg	Thromoboxane B2	C20 H36 O7	342.936	4.25308	-0.154978	0.33305	0.609714	0.895178
neg	Glycodeoxycholic Acid (hydrate)	C26 H43 N O6	342.961	4.24825	-0.155865	0.333004	0.60975	0.89517
neg	Catechol	C6 H6 O3	342.986	4.24342	-0.156751	0.332958	0.609787	0.895161
neg	Phenylacetaldehyde	C8 H9 O	343.01	4.23859	-0.157637	0.332911	0.609823	0.895152
neg	2-(1H-benzimidazol-2-yl)-3-(1,3-benzodioxol-6-yl)acrylonitrile	C17 H11 N3 O3	343.035	4.23376	-0.158524	0.332865	0.609859	0.895143
neg	FAHFA (22:6/20:4)	C42 H64 O5	343.06	4.22893	-0.15941	0.332819	0.609896	0.895135
neg	Theophylline	C7 H8 N4 O3	343.084	4.2241	-0.160296	0.332772	0.609932	0.895126
neg	4-Methylindole	C9 H10 N	343.109	4.21926	-0.161183	0.332726	0.609968	0.895117
neg	Phe-Phe	C18 H20 N2 O4	343.134	4.21443	-0.162069	0.33268	0.610005	0.895108
neg	4-(5-nitrophenylazo)aniline	C12 H10 N4 O3	343.159	4.2096	-0.162955	0.332634	0.610041	0.8951
neg	(S)-N-[(9H-fluoren-10-ylmethoxy)carbonyl]valine	C20 H21 N O5	343.183	4.20477	-0.163842	0.332587	0.610077	0.895091
neg	11-Nitrolinoleate	C18 H31 N O5	343.208	4.19994	-0.164728	0.332541	0.610113	0.895082
neg	L-Adrenaline	C9 H13 N O4	343.233	4.19511	-0.165614	0.332495	0.61015	0.895073
neg	O-Acetyl-L-homoserine	C6 H11 N O5	343.257	4.19027	-0.166501	0.332448	0.610186	0.895064
neg	O-Acetyl-L-carnitine	C9 H17 N O5	343.282	4.18544	-0.167387	0.332402	0.610222	0.895056
neg	Estrone sulfate	C18 H22 O6 S	343.307	4.18061	-0.168274	0.332356	0.610259	0.895047
neg	FAHFA (2:0/18:2)	C20 H36 O5	343.332	4.17578	-0.16916	0.33231	0.610295	0.895038
neg	D-Glucaric acid	C6 H10 O9	343.356	4.17095	-0.170046	0.332263	0.610331	0.895029
neg	LPA 20:4	C23 H41 O8 P	343.381	4.16612	-0.170933	0.332217	0.610368	0.895021
neg	L-Cysteic acid	C3 H7 N O6 S	343.406	4.16129	-0.171819	0.332171	0.610404	0.895012
neg	Lauric acid ethyl ester	C14 H28 O3	343.43	4.15645	-0.172705	0.332124	0.61044	0.895003
neg	Taurolithocholic acid 4-sulfate	C26 H45 N O8 S3	343.455	4.15162	-0.173592	0.332078	0.610477	0.894994
neg	5-(tert-butyl)-2-methyl-N-(5-methyl-3-isoxazolyl)-4-furamide	C14 H18 N2 O4	343.48	4.14679	-0.174478	0.332032	0.610513	0.894986
neg	Tetradecanedioic acid	C14 H26 O5	343.505	4.14196	-0.175364	0.331985	0.610549	0.894977
neg	Dopamine	C8 H11 N O3	343.529	4.13713	-0.176251	0.331939	0.610586	0.894968
neg	Hydrocinnamic acid	C9 H10 O3	343.554	4.1323	-0.177137	0.331893	0.610622	0.894959
neg	(3β,5ξ,9ξ)-3,23-Dihydroxy-1-oxoolean-12-en-29-oic acid	C30 H46 O6	343.579	4.12747	-0.178023	0.331847	0.610658	0.89495
neg	4-chloro-2-(1H-pyrazol-4-yl)phenol	C9 H7 Cl N3 O	343.604	4.12263	-0.17891	0.3318	0.610694	0.894942
neg	3-Ketohexanoic acid	C6 H10 O4	343.628	4.1178	-0.179796	0.331754	0.610731	0.894933
neg	Guanosine-3',6'-cyclic monophosphate	C10 H12 N5 O8 P	343.653	4.11297	-0.180682	0.331708	0.610767	0.894924
neg	5-morpholinobenzoic acid	C11 H13 N O4	343.678	4.10814	-0.181569	0.331661	0.610803	0.894915
neg	D-Alanyl-D-alanine	C6 H12 N2 O4	343.702	4.10331	-0.182455	0.331615	0.61084	0.894907
neg	3-Methylpentanedioic acid	C6 H10 O5	343.727	4.09848	-0.183341	0.331569	0.610876	0.894898
neg	2-[2-(4-benzhydrylpiperazino)-3-oxoethoxy]acetic acid	C21 H24 N2 O5	343.752	4.09365	-0.184228	0.331522	0.610912	0.894889
neg	11-Epiprostaglandin E2	C20 H34 O6	343.777	4.08881	-0.185114	0.331476	0.610949	0.89488
neg	Ursolic acid	C30 H48 O4	343.801	4.08398	-0.186	0.33143	0.610985	0.894872
neg	8,12-iso-iPF3α-VI	C20 H34 O6	343.826	4.07915	-0.186887	0.331384	0.611021	0.894863
neg	1,2,4-cyclopropanetricarboxylic acid	C6 H6 O7	343.851	4.07432	-0.187773	0.331337	0.611058	0.894854
neg	Xanthosine	C10 H12 N4 O7	343.875	4.06949	-0.188659	0.331291	0.611094	0.894845
neg	FAHFA (9:0/11:1)	C20 H38 O5	343.9	4.06466	-0.189546	0.331245	0.61113	0.894837
neg	Chrysin	C15 H10 O5	343.925	4.05983	-0.190432	0.331198	0.611167	0.894828
neg	Aflatoxin G2	C17 H12 O8	343.95	4.05499	-0.191318	0.331152	0.611203	0.894819
neg	2-{1-[2-(1-benzothiophen-5-ylamino)-3-oxoethyl]cyclohexyl}acetic acid	C18 H21 N O4 S	343.974	4.05016	-0.192205	0.331106	0.611239	0.89481
neg	LPS 20:2	C26 H50 N O10 P	343.999	4.04533	-0.193091	0.33106	0.611276	0.894801
neg	D-Glucose 7-phosphate	C6 H13 O10 P	344.024	4.0405	-0.193978	0.331013	0.611312	0.894793
neg	Phenylglyoxylic acid	C8 H6 O4	344.048	4.03567	-0.194864	0.330967	0.611348	0.894784
neg	ethyl 2-cyano-3-(tetrahydro-4-thiophenylamino)acrylate	C10 H14 N2 O3 S	344.073	4.03084	-0.19575	0.330921	0.611384	0.894775
neg	FAHFA (20:3/20:5)	C40 H64 O5	344.098	4.026	-0.196637	0.330874	0.611421	0.894766
neg	N-(1,1-Dioxotetrahydro-1H-1λ6-thiophen-3-yl)-5-methoxybenzamide	C12 H15 N O5 S	344.123	4.02117	-0.197523	0.330828	0.611457	0.894758
neg	Rifampicin	C43 H58 N4 O13	344.147	4.01634	-0.198409	0.330782	0.611493	0.894749
neg	6β-Prostaglandin I2	C20 H34 O6	344.172	4.01151	-0.199296	0.330735	0.61153	0.89474
neg	FAHFA (5:0/20:3)	C25 H44 O5	344.197	4.00668	-0.200182	0.330689	0.611566	0.894731
neg	1H-benzo[d]imidazole-3-thiol	C7 H6 N3 S	344.221	4.00185	-0.201068	0.330643	0.611602	0.894723
neg	LPI 17:1	C26 H51 O13 P	344.246	3.99702	-0.201955	0.330597	0.611639	0.894714
neg	Salvinorin A	C23 H28 O9	344.271	3.99218	-0.202841	0.33055	0.611675	0.894705
neg	4-Hydroxy-3-Oxoglutaric Acid	C5 H6 O7	344.296	3.98735	-0.203727	0.330504	0.611711	0.894696
neg	Protoporphyrin IX	C34 H34 N4 O5	344.32	3.98252	-0.204614	0.330458	0.611748	0.894687
neg	Prostaglandin H2	C20 H34 O6	344.345	3.97769	-0.2055	0.330411	0.611784	0.894679
neg	Naringenin	C15 H12 O6	344.37	3.97286	-0.206386	0.330365	0.61182	0.89467
neg	DL-3,5-Dihydroxyphenyl glycol	C8 H10 O5	344.394	3.96803	-0.207273	0.330319	0.611857	0.894661
neg	Methyl-4-hydroxy-4-methoxybenzoate	C9 H10 O5	344.419	3.9632	-0.208159	0.330273	0.611893	0.894652
neg	3-Isopropylmalic acid	C7 H12 O6	344.444	3.95836	-0.209045	0.330226	0.611929	0.894644
neg	Protectin D2	C22 H32 O5	344.469	3.95353	-0.209932	0.33018	0.611966	0.894635
neg	3'-O-Methyluridine	C10 H14 N2 O7	344.493	3.9487	-0.210818	0.330134	0.612002	0.894626
neg	LPC 17:2	C25 H50 N O8 P	344.518	3.94387	-0.211704	0.330087	0.612038	0.894617
neg	Uridine	C9 H12 N2 O7	344.543	3.93904	-0.212591	0.330041	0.612074	0.894609
neg	FAHFA (18:0/19:1)	C37 H72 O5	344.567	3.93421	-0.213477	0.329995	0.612111	0.8946
neg	D-(-)-Quinic acid	C7 H12 O7	344.592	3.92938	-0.214363	0.329948	0.612147	0.894591
neg	Tretinoin	C20 H28 O3	344.617	3.92454	-0.21525	0.329902	0.612183	0.894582
neg	N-[4-cyano-1-(4-fluorophenyl)-1H-pyrazol-6-yl]cyclohexanecarboxamide	C17 H17 F N5 O	344.642	3.91971	-0.216136	0.329856	0.61222	0.894574
neg	LPI 18:4	C27 H47 O13 P	344.666	3.91488	-0.217023	0.32981	0.612256	0.894565
neg	6-hydroxy-4-methyl-2-phenyl-2,3-dihydropyridazin-4-one	C11 H10 N2 O3	344.691	3.91005	-0.217909	0.329763	0.612292	0.894556
neg	3-Hydroxyhippuric acid	C9 H9 N O5	344.716	3.90522	-0.218795	0.329717	0.612329	0.894547
neg	LPS 22:1	C28 H56 N O10 P	344.74	3.90039	-0.219682	0.329671	0.612365	0.894538
neg	LPS 19:1	C25 H50 N O10 P	344.765	3.89556	-0.220568	0.329624	0.612401	0.89453
neg	1,6-Anhydro-D-glucitol	C6 H12 O6	344.79	3.89072	-0.221454	0.329578	0.612438	0.894521
neg	LPS 17:1	C23 H46 N O10 P	344.815	3.88589	-0.222341	0.329532	0.612474	0.894512
neg	3-[(3-thienylthio)methyl]benzoic acid	C12 H10 O2 S3	344.839	3.88106	-0.223227	0.329486	0.61251	0.894503
neg	Methyl indole-4-acetate	C11 H11 N O3	344.864	3.87623	-0.224113	0.329439	0.612547	0.894495
neg	Pimelic acid	C7 H12 O5	344.889	3.8714	-0.225	0.329393	0.612583	0.894486
neg	D-myo-Inositol 1,5-bisphosphate	C6 H14 O12 P3	344.913	3.86657	-0.225886	0.329347	0.612619	0.894477
neg	Abametapir	C12 H12 N3	344.938	3.86173	-0.226772	0.3293	0.612656	0.894468
neg	Docosapentaenoic acid	C22 H34 O3	344.963	3.8569	-0.227659	0.329254	0.612692	0.89446
neg	5-Hydroxycoumarin	C9 H6 O4	344.988	3.85207	-0.228545	0.329208	0.612728	0.894451
neg	LPG 19:2	C25 H49 O10 P	345.012	3.84724	-0.229431	0.329161	0.612764	0.894442
neg	3'-Adenosine monophosphate (4'-AMP)	C10 H14 N5 O8 P	345.037	3.84241	-0.230318	0.329115	0.612801	0.894433
neg	Methyl-beta-galactopyranoside	C7 H14 O7	345.062	3.83758	-0.231204	0.329069	0.612837	0.894424
neg	LysoPE 18:3	C23 H44 N O8 P	345.086	3.83275	-0.23209	0.329023	0.612873	0.894416
neg	FAHFA (2:0/24:2)	C26 H48 O5	345.111	3.82791	-0.232977	0.328976	0.61291	0.894407
neg	FAHFA (16:0/22:6)	C38 H64 O5	345.136	3.82308	-0.233863	0.32893	0.612946	0.894398
neg	D-(-)-Mannitol	C6 H14 O7	345.161	3.81825	-0.234749	0.328884	0.612982	0.894389
neg	FAHFA (2:0/16:3)	C18 H30 O5	345.185	3.81342	-0.235636	0.328837	0.613019	0.894381
neg	L-Anserine	C10 H16 N4 O4	345.21	3.80859	-0.236522	0.328791	0.613055	0.894372
neg	5-Hydroxybenzaldehyde	C7 H6 O6	345.235	3.80376	-0.237408	0.328745	0.613091	0.894363
neg	3,6-Dihydroxybenzoic acid	C7 H6 O8	345.259	3.79893	-0.238295	0.328698	0.613128	0.894354
neg	Perillic acid	C10 H14 O3	345.284	3.79409	-0.239181	0.328652	0.613164	0.894346
neg	2-(1H-1,2,3-benzotriazol-1-yl)-N-(2,3-dihydro-1H-inden-3-yl)acetamide	C17 H16 N5 O	345.309	3.78926	-0.240067	0.328606	0.6132	0.894337
neg	Melibiose	C12 H22 O12	345.334	3.78443	-0.240954	0.32856	0.613237	0.894328
neg	Psilocybin	C12 H17 N2 O5 P	345.358	3.7796	-0.24184	0.328513	0.613273	0.894319
neg	11-Hydroxydecanoic acid	C10 H20 O4	345.383	3.77477	-0.242727	0.328467	0.613309	0.894311
neg	Beta-Muricholic acid	C24 H40 O6	345.408	3.76994	-0.243613	0.328421	0.613346	0.894302
neg	LPS 18:1	C24 H48 N O10 P	345.433	3.76511	-0.244499	0.328374	0.613382	0.894293
neg	PG (5:0/18:2)	C29 H55 O11 P	345.457	3.76027	-0.245386	0.328328	0.613418	0.894284
neg	MGDG (2:0/18:1)	C29 H54 O11	345.482	3.75544	-0.246272	0.328282	0.613454	0.894275
neg	Glyceraldehyde 4-phosphate diethyl acetal	C7 H15 Ba O8 P	345.507	3.75061	-0.247158	0.328236	0.613491	0.894267
neg	Glycohyocholic acid Sodium salt	C26 H42 N Na O7	345.531	3.74578	-0.248045	0.328189	0.613527	0.894258
neg	Reserpine	C33 H40 N2 O10	345.556	3.74095	-0.248931	0.328143	0.613563	0.894249
neg	Lactobionic acid	C12 H22 O13	345.581	3.73612	-0.249817	0.328097	0.6136	0.89424
neg	2,3-dinor Prostaglandin E2	C18 H30 O6	345.606	3.73129	-0.250704	0.32805	0.613636	0.894232
neg	Deoxycorticosterone 22-glucoside	C27 H40 O9	345.63	3.72645	-0.25159	0.328004	0.613672	0.894223
neg	4-Hydroxydecanoic acid	C10 H20 O4	345.655	3.72162	-0.252476	0.327958	0.613709	0.894214
neg	Deoxycholic Acid	C24 H40 O5	345.68	3.71679	-0.253363	0.327911	0.613745	0.894205
neg	LPG 18:2	C24 H47 O10 P	345.704	3.71196	-0.254249	0.327865	0.613781	0.894197
neg	L-Threonic acid	C4 H8 O6	345.729	3.70713	-0.255135	0.327819	0.613818	0.894188
neg	LPG 17:1	C23 H47 O10 P	345.754	3.7023	-0.256022	0.327773	0.613854	0.894179
neg	N-Acetylmannosamine	C8 H15 N O7	345.779	3.69746	-0.256908	0.327726	0.61389	0.89417
neg	3-Hydroxybenzothiazole	C7 H6 N O S	345.803	3.69263	-0.257794	0.32768	0.613927	0.894161
neg	N1-{2-[(2,2-dicyanovinyl)amino]-5-fluorophenyl}acetamide	C12 H9 F N5 O	345.828	3.6878	-0.258681	0.327634	0.613963	0.894153
neg	albiflorin	C23 H28 O12	345.853	3.68297	-0.259567	0.327587	0.613999	0.894144
neg	LPC 18:1	C26 H54 N O8 P	345.877	3.67814	-0.260453	0.327541	0.614035	0.894135
neg	5-Oxoretinol	C20 H28 O3	345.902	3.67331	-0.26134	0.327495	0.614072	0.894126
neg	LPA 16:2	C19 H37 O8 P	345.927	3.66848	-0.262226	0.327449	0.614108	0.894118
neg	18-AAG	C31 H43 N3 O9	345.952	3.66364	-0.263112	0.327402	0.614144	0.894109
neg	(±)9(11)-DiHOME	C18 H34 O5	345.976	3.65881	-0.263999	0.327356	0.614181	0.8941
neg	D-Ribose-2-phosphate	C5 H11 O9 P	346.001	3.65398	-0.264885	0.32731	0.614217	0.894091
neg	DL-5-Hydroxyphenyllactic acid	C9 H10 O5	346.026	3.64915	-0.265771	0.327263	0.614253	0.894083
neg	Trehalose 7-phosphate	C12 H23 O15 P	346.05	3.64432	-0.266658	0.327217	0.61429	0.894074
neg	delta9-THC-d10	C21 H21 [2]H9 O3	346.075	3.63949	-0.267544	0.327171	0.614326	0.894065
neg	SM (d14:1/20:1)	C39 H79 N2 O7 P	346.1	3.63466	-0.268431	0.327124	0.614362	0.894056
neg	Erucic acid	C22 H42 O3	346.125	3.62982	-0.269317	0.327078	0.614399	0.894048
neg	Monobenzyl phthalate	C15 H12 O5	346.149	3.62499	-0.270203	0.327032	0.614435	0.894039
neg	4-Hydroxyanthranilic Acid	C7 H7 N O4	346.174	3.62016	-0.27109	0.326986	0.614471	0.89403
neg	Malonic acid	C3 H4 O5	346.199	3.61533	-0.271976	0.326939	0.614508	0.894021
neg	3-hydroxy-3-phenyl-1,3-dihydro-2H-indol-3-one	C14 H11 N O3	346.223	3.6105	-0.272862	0.326893	0.614544	0.894012
neg	7-Sialyllactose	C23 H39 N O20	346.248	3.60567	-0.273749	0.326847	0.61458	0.894004
neg	Inosine-6'-monophosphate (IMP)	C10 H13 N4 O9 P	346.273	3.60084	-0.274635	0.3268	0.614617	0.893995
neg	LPS 22:7	C28 H44 N O10 P	346.298	3.596	-0.275521	0.326754	0.614653	0.893986
neg	Arachidonic acid	C20 H32 O3	346.322	3.59117	-0.276408	0.326708	0.614689	0.893977
neg	Glucoerucin	C12 H23 N O9 S4	346.347	3.58634	-0.277294	0.326661	0.614725	0.893969
neg	N-Acetyl-L-phenylalanine	C11 H13 N O4	346.372	3.58151	-0.27818	0.326615	0.614762	0.89396
neg	N-Glycolylneuraminic acid	C11 H19 N O11	346.396	3.57668	-0.279067	0.326569	0.614798	0.893951
neg	L-(+)-Tartaric acid	C4 H6 O7	346.421	3.57185	-0.279953	0.326523	0.614834	0.893942
neg	Glycerol-4-phosphate	C3 H9 O7 P	346.446	3.56701	-0.280839	0.326476	0.614871	0.893934
neg	4-O-β-D-Glucopyranosylandrographolide	C26 H40 O11	346.471	3.56218	-0.281726	0.32643	0.614907	0.893925
neg	β-Estradiol-18β-glucuronide	C24 H32 O9	346.495	3.55735	-0.282612	0.326384	0.614943	0.893916
neg	5-(3,4-dihydroxybenzylidene)hexahydropyrimidine-2,4,7-trione	C11 H8 N2 O6	346.52	3.55252	-0.283498	0.326337	0.61498	0.893907
neg	LPC 20:5	C28 H50 N O8 P	346.545	3.54769	-0.284385	0.326291	0.615016	0.893898
neg	Salvinorin B	C21 H26 O8	346.569	3.54286	-0.285271	0.326245	0.615052	0.89389
neg	Lactitol	C12 H24 O12	346.594	3.53803	-0.286157	0.326199	0.615089	0.893881
neg	6-oxoproline	C5 H7 N O4	346.619	3.53319	-0.287044	0.326152	0.615125	0.893872
neg	LPG 18:4	C24 H43 O10 P	346.644	3.52836	-0.28793	0.326106	0.615161	0.893863
neg	L-Homocystine	C8 H16 N2 O4 S3	346.668	3.52353	-0.288816	0.32606	0.615198	0.893855
neg	4,7-dimethylpyrazolo[5,1-c][1,2,4]triazine-4-carbonitrile	C8 H7 N6	346.693	3.5187	-0.289703	0.326013	0.615234	0.893846
neg	DL-Panthenol	C9 H19 N O5	346.718	3.51387	-0.290589	0.325967	0.61527	0.893837
neg	Cyclic ADP-ribose	C15 H21 N5 O13 P3	346.742	3.50904	-0.291476	0.325921	0.615307	0.893828
neg	N-(2-furylmethyl)-4-thiophenecarboxamide	C10 H9 N O3 S	346.767	3.50421	-0.292362	0.325874	0.615343	0.89382
neg	Methyl-3-hydroxyisobutyric acid	C5 H10 O4	346.792	3.49937	-0.293248	0.325828	0.615379	0.893811
neg	Methylmalonate	C4 H6 O5	346.817	3.49454	-0.294135	0.325782	0.615415	0.893802
neg	11(Z),15(Z)-Eicosadienoic Acid	C20 H36 O3	346.841	3.48971	-0.295021	0.325736	0.615452	0.893793
neg	FAHFA (20:5/18:3)	C38 H60 O5	346.866	3.48488	-0.295907	0.325689	0.615488	0.893785
neg	N-(2,5-diethoxy-4-morpholinophenyl)-5-methoxybenzenesulfonamide	C21 H28 N2 O7 S	346.891	3.48005	-0.296794	0.325643	0.615524	0.893776
neg	Benzoic acid	C7 H6 O3	346.915	3.47522	-0.29768	0.325597	0.615561	0.893767
neg	Prostaglandin A2	C20 H32 O5	346.94	3.47039	-0.298566	0.32555	0.615597	0.893758
neg	6-Aminovaleric acid	C5 H11 N O3	346.965	3.46555	-0.299453	0.325504	0.615633	0.893749
neg	Tyrosol	C8 H10 O3	346.99	3.46072	-0.300339	0.325458	0.61567	0.893741
neg	13Z,17Z-Docosadienoic Acid	C22 H40 O3	347.014	3.45589	-0.301225	0.325412	0.615706	0.893732
neg	(R)-4-Hydroxy myristic acid	C14 H28 O4	347.039	3.45106	-0.302112	0.325365	0.615742	0.893723
neg	L-(+)-Arabinose	C5 H10 O6	347.064	3.44623	-0.302998	0.325319	0.615779	0.893714
neg	(-)-Erythromycin	C37 H67 N O14	347.088	3.4414	-0.303884	0.325273	0.615815	0.893706
neg	Indole-4-butyric acid	C12 H13 N O3	347.113	3.43657	-0.304771	0.325226	0.615851	0.893697
neg	4-Methylhippuric acid	C10 H11 N O4	347.138	3.43173	-0.305657	0.32518	0.615888	0.893688
neg	Threonine	C4 H9 N O4	347.163	3.4269	-0.306543	0.325134	0.615924	0.893679
neg	Pyridoxine O-Glucoside	C14 H21 N O9	347.187	3.42207	-0.30743	0.325087	0.61596	0.893671
neg	12(E)-Eicosenoic Acid	C20 H38 O3	347.212	3.41724	-0.308316	0.325041	0.615997	0.893662
neg	LPA 22:2	C25 H49 O8 P	347.237	3.41241	-0.309202	0.324995	0.616033	0.893653
neg	L-(-)-Glyceric acid	C3 H6 O5	347.262	3.40758	-0.310089	0.324949	0.616069	0.893644
neg	FAHFA (4:0/20:3)	C24 H42 O5	347.286	3.40274	-0.310975	0.324902	0.616105	0.893635
neg	δ-Gluconic acid δ-lactone	C6 H10 O7	347.311	3.39791	-0.311861	0.324856	0.616142	0.893627
neg	3-Methoxyestrone	C19 H24 O4	347.336	3.39308	-0.312748	0.32481	0.616178	0.893618
neg	LPS 20:4	C26 H46 N O10 P	347.36	3.38825	-0.313634	0.324763	0.616214	0.893609
neg	cis-3-Decenoic acid	C10 H18 O3	347.385	3.38342	-0.31452	0.324717	0.616251	0.8936
neg	2'-Deoxyinosine 6'-monophosphate	C10 H13 N4 O8 P	347.41	3.37859	-0.315407	0.324671	0.616287	0.893592
neg	methyl 2-[(2-acetyl-3-oxo-2-butenyl)amino]acetate	C9 H13 N O5	347.435	3.37376	-0.316293	0.324625	0.616323	0.893583
neg	dCMP	C9 H14 N3 O8 P	347.459	3.36892	-0.31718	0.324578	0.61636	0.893574
neg	1,5-Cyclohexanedicarboxylic acid	C8 H12 O5	347.484	3.36409	-0.318066	0.324532	0.616396	0.893565
neg	FAHFA (20:3/18:1)	C38 H68 O5	347.509	3.35926	-0.318952	0.324486	0.616432	0.893557
neg	6α-Prostaglandin I2	C20 H34 O6	347.533	3.35443	-0.319839	0.324439	0.616469	0.893548
neg	Pyrithioxin	C16 H20 N2 O4 S3	347.558	3.3496	-0.320725	0.324393	0.616505	0.893539
neg	LPS 15:1	C21 H42 N O10 P	347.583	3.34477	-0.321611	0.324347	0.616541	0.89353
neg	5-(hydroxymethyl)benzoic acid	C8 H8 O4	347.608	3.33994	-0.322498	0.3243	0.616578	0.893522
neg	α-D-Glucopyranosyl 3-O-(3-methylbutanoyl)-α-D-glucopyranoside	C17 H30 O13	347.632	3.3351	-0.323384	0.324254	0.616614	0.893513
neg	Citric acid	C6 H8 O8	347.657	3.33027	-0.32427	0.324208	0.61665	0.893504
neg	N-Isobutyrylglycine	C6 H11 N O4	347.682	3.32544	-0.325157	0.324162	0.616687	0.893495
neg	3,4-Dimethylglutaric acid	C7 H12 O5	347.706	3.32061	-0.326043	0.324115	0.616723	0.893486
neg	D-(-)-Lyxose	C5 H10 O6	347.731	3.31578	-0.326929	0.324069	0.616759	0.893478
neg	AcylGlcADG (18:1-18:1-18:4)	C63 H108 O13	347.756	3.31095	-0.327816	0.324023	0.616795	0.893469
neg	L-Alanyl-L-Lysine	C9 H19 N3 O4	347.781	3.30612	-0.328702	0.323976	0.616832	0.89346
neg	FAHFA (3:0/24:5)	C27 H44 O5	347.805	3.30128	-0.329588	0.32393	0.616868	0.893451
neg	Aflatoxin G3	C17 H14 O8	347.83	3.29645	-0.330475	0.323884	0.616904	0.893443
neg	LPG 20:1	C26 H53 O10 P	347.855	3.29162	-0.331361	0.323837	0.616941	0.893434
neg	2-(5-mercapto-4-methyl-4H-1,2,4-triazol-4-yl)acetonitrile	C5 H6 N5 S	347.879	3.28679	-0.332247	0.323791	0.616977	0.893425
neg	3,8-Dimethyluric acid	C7 H8 N4 O4	347.904	3.28196	-0.333134	0.323745	0.617013	0.893416
neg	FAHFA (18:2/18:2)	C36 H64 O5	347.929	3.27713	-0.33402	0.323699	0.61705	0.893408
neg	4-Acetyl-3-hydroxy-6-methylphenyl β-D-glucopyranoside	C15 H20 O9	347.954	3.2723	-0.334906	0.323652	0.617086	0.893399
neg	N-[4-(aminosulfonyl)phenyl]-2-[3,4-dihydro-1(3H)-quinolinyl]acetamide	C17 H19 N3 O4 S	347.978	3.26746	-0.335793	0.323606	0.617122	0.89339
neg	FAHFA (3:0/18:2)	C21 H38 O5	348.003	3.26263	-0.336679	0.32356	0.617159	0.893381
neg	PG (3:0/16:1)	C25 H49 O11 P	348.028	3.2578	-0.337565	0.323513	0.617195	0.893372
neg	Caprylic acid	C8 H16 O3	348.052	3.25297	-0.338452	0.323467	0.617231	0.893364
neg	Methylmalonic acid	C4 H6 O5	348.077	3.24814	-0.339338	0.323421	0.617268	0.893355
neg	FAHFA (2:0/20:3)	C22 H38 O5	348.102	3.24331	-0.340225	0.323375	0.617304	0.893346
neg	FAHFA (18:0/18:1)	C36 H70 O5	348.127	3.23847	-0.341111	0.323328	0.61734	0.893337
neg	Prostaglandin F2β	C20 H36 O6	348.151	3.23364	-0.341997	0.323282	0.617377	0.893329
neg	15(R)-Lipoxin A5	C20 H32 O6	348.176	3.22881	-0.342884	0.323236	0.617413	0.89332
neg	Gluconic acid	C6 H12 O8	348.201	3.22398	-0.34377	0.323189	0.617449	0.893311
neg	1-(2,4-dihydroxyphenyl)-2-(3,5-dimethoxyphenyl)propan-2-one	C17 H18 O6	348.225	3.21915	-0.344656	0.323143	0.617485	0.893302
neg	FAHFA (18:1/20:4)	C38 H66 O5	348.25	3.21432	-0.345543	0.323097	0.617522	0.893294
neg	4-[(3,4-dimethoxyphenethyl)amino]-5-oxobutanoic acid	C14 H19 N O6	348.275	3.20949	-0.346429	0.32305	0.617558	0.893285
neg	Citrulline	C6 H13 N3 O4	348.3	3.20465	-0.347315	0.323004	0.617594	0.893276
neg	N1-[5-(3,5-dimethylpiperidino)-4-fluoro-3-nitrophenyl]acetamide	C15 H20 F N3 O4	348.324	3.19982	-0.348202	0.322958	0.617631	0.893267
neg	PE (13:0/15:1)	C33 H66 N O9 P	348.349	3.19499	-0.349088	0.322912	0.617667	0.893259
neg	Thromoboxane B2	C20 H36 O7	348.374	3.19016	-0.349974	0.322865	0.617703	0.89325
neg	Glycodeoxycholic Acid (hydrate)	C26 H43 N O6	348.398	3.18533	-0.350861	0.322819	0.61774	0.893241
neg	Catechol	C6 H6 O3	348.423	3.1805	-0.351747	0.322773	0.617776	0.893232
neg	Phenylacetaldehyde	C8 H9 O	348.448	3.17567	-0.352633	0.322726	0.617812	0.893223
neg	2-(1H-benzimidazol-2-yl)-3-(1,3-benzodioxol-6-yl)acrylonitrile	C17 H11 N3 O3	348.473	3.17083	-0.35352	0.32268	0.617849	0.893215
neg	FAHFA (22:6/20:4)	C42 H64 O5	348.497	3.166	-0.354406	0.322634	0.617885	0.893206
neg	Theophylline	C7 H8 N4 O3	348.522	3.16117	-0.355292	0.322588	0.617921	0.893197
neg	4-Methylindole	C9 H10 N	348.547	3.15634	-0.356179	0.322541	0.617958	0.893188
neg	Phe-Phe	C18 H20 N2 O4	348.571	3.15151	-0.357065	0.322495	0.617994	0.89318
neg	4-(5-nitrophenylazo)aniline	C12 H10 N4 O3	348.596	3.14668	-0.357951	0.322449	0.61803	0.893171
neg	(S)-N-[(9H-fluoren-10-ylmethoxy)carbonyl]valine	C20 H21 N O5	348.621	3.14185	-0.358838	0.322402	0.618066	0.893162
neg	11-Nitrolinoleate	C18 H31 N O5	348.646	3.13701	-0.359724	0.322356	0.618103	0.893153
neg	L-Adrenaline	C9 H13 N O4	348.67	3.13218	-0.36061	0.32231	0.618139	0.893145
neg	O-Acetyl-L-homoserine	C6 H11 N O5	348.695	3.12735	-0.361497	0.322263	0.618175	0.893136
neg	O-Acetyl-L-carnitine	C9 H17 N O5	348.72	3.12252	-0.362383	0.322217	0.618212	0.893127
neg	Estrone sulfate	C18 H22 O6 S	348.744	3.11769	-0.363269	0.322171	0.618248	0.893118
neg	FAHFA (2:0/18:2)	C20 H36 O5	348.769	3.11286	-0.364156	0.322125	0.618284	0.893109
neg	D-Glucaric acid	C6 H10 O9	348.794	3.10803	-0.365042	0.322078	0.618321	0.893101
neg	LPA 20:4	C23 H41 O8 P	348.819	3.10319	-0.365929	0.322032	0.618357	0.893092
neg	L-Cysteic acid	C3 H7 N O6 S	348.843	3.09836	-0.366815	0.321986	0.618393	0.893083
neg	Lauric acid ethyl ester	C14 H28 O3	348.868	3.09353	-0.367701	0.321939	0.61843	0.893074
neg	Taurolithocholic acid 4-sulfate	C26 H45 N O8 S3	348.893	3.0887	-0.368588	0.321893	0.618466	0.893066
neg	5-(tert-butyl)-2-methyl-N-(5-methyl-3-isoxazolyl)-4-furamide	C14 H18 N2 O4	348.917	3.08387	-0.369474	0.321847	0.618502	0.893057
neg	Tetradecanedioic acid	C14 H26 O5	348.942	3.07904	-0.37036	0.321801	0.618539	0.893048
neg	Dopamine	C8 H11 N O3	348.967	3.0742	-0.371247	0.321754	0.618575	0.893039
neg	Hydrocinnamic acid	C9 H10 O3	348.992	3.06937	-0.372133	0.321708	0.618611	0.893031
pos	2-(cyclopropylcarbonyl)-3-(4-fluoroanilino)acrylonitrile	C13 H11 F N2 O	286.052	1.0237	0.0337987	0.339408	0.631667	0.798542
pos	N2-tetrahydrofuran-2-ylmethyl-4-(4-fluorophenyl)-1,3-thiazol-2-amine	C14 H15 F N2 O S	278.092	0.45202	-1.14554	0.00735336	0.726667	1.30735
pos	L-Ergothioneine	C9 H15 N3 O2 S	229.086	1.22541	0.293264	0.762368	0.523333	0.443697
pos	Phenethylamine	C8 H11 N	121.09	3.0624	1.61466	0.154147	0.618333	0.969815
pos	3-chloro-4-methylquinolin-2-ol	C10 H8 Cl N O	193.03	1.91221	0.93524	0.656812	0.596667	0.429054
pos	2,3-Dinor-TXB2	C18 H30 O6	342.205	0.589051	-0.763536	0.0233608	0.69	1.28795
pos	α-Pyrrolidinononanophenone	C19 H29 N O	287.221	0.346658	-1.52842	0.0916358	0.688333	0.899235
pos	(S)-beta-Aminoisobutyric Acid	C4 H9 N O2	103.064	0.387148	-1.36904	0.119757	0.615	1.33395
pos	Ethyl methylphenylglycidate	C12 H14 O3	206.095	0.909108	-0.137477	0.106235	0.668333	0.767697
pos	(4-benzoylpiperidino)[4-(tert-butyl)phenyl]methanone	C23 H27 N O2	371.185	1.50923	0.593813	0.0406634	0.683333	1.13035
pos	Adipic acid	C6 H10 O4	146.058	0.567014	-0.818544	0.00293307	0.706667	1.54505
pos	EMK	C16 H30 N4 O6 S	388.175	1.54097	0.623839	0.0600981	0.646667	1.41683
pos	1-(4-methyl-2-morpholino-1,3-thiazol-5-yl)ethan-1-one	C10 H14 N2 O2 S	226.075	0.854238	-0.22729	0.366194	0.586667	0.815244
pos	2-Phenylethylamine	C8 H11 N	121.089	0.675386	-0.566216	0.0640043	0.64	1.26558
pos	Indole	C8 H7 N	117.058	2.60983	1.38395	0.118335	0.59	0.711639
pos	γ-Cyhalothrin	C23 H19 Cl F3 N O3	466.128	1.81182	0.857442	0.561049	0.523333	1.08571
pos	Phe-Pro	C14 H18 N2 O3	262.132	1.53361	0.616927	0.0829147	0.601667	0.956366
pos	JWH 018 N-(5-chloropentyl) analog	C24 H22 Cl N O	375.133	0.905403	-0.143368	0.838636	0.565	0.412523
pos	2-deoxyglucose-6-phosphate	C6 H13 O8 P	244.035	1.01852	0.0264713	0.205353	0.596667	0.738865
pos	(+/-)8(9)-EET	C20 H32 O3	302.221	0.632661	-0.660494	0.351807	0.6	0.855751
pos	N-P-Coumaroyl Spermidine	C16 H25 N3 O2	291.193	1.04805	0.0677008	0.202351	0.671667	0.554838
pos	11(Z),14(Z),17(Z)-Eicosatrienoic acid	C20 H34 O2	306.257	0.481626	-1.05402	0.0175496	0.736667	1.30462
pos	5-hydroxy-6,7-dimethoxy-2-phenyl-4H-chromen-4-one	C17 H14 O5	280.073	1.3349	0.41673	0.374936	0.541667	1.90182
pos	GQH	C13 H20 N6 O5	170.075	2.61313	1.38578	0.192379	0.646667	1.11362
pos	(2E,4E)-N-[2-(4-hydroxyphenyl)ethyl]dodeca-2,4-dienamide	C20 H29 N O2	315.217	0.877087	-0.189208	0.244895	0.585	1.16987
pos	Nonanoic acid	C9 H18 O2	158.13	0.070607	-3.82405	0.0316194	0.67	1.32132
pos	4,6,8-trihydroxy-7-methoxy-3-methyl-3,4-dihydro-1H-2-benzopyran-1-one	C11 H12 O6	262.046	1.3742	0.458589	0.77595	0.495	0.728459
pos	6-(Dimethylamino)purine	C7 H9 N5	163.085	1.00106	0.00153401	0.449888	0.606667	1.36769
pos	L-Cystathionine	C7 H14 N2 O4 S	222.066	1.24177	0.312397	0.980858	0.446667	0.221486
pos	D-threo-Isocitric acid	C6 H8 O7	192.028	1.67756	0.746368	0.348231	0.498333	0.392823
pos	(2E)-3-(3,4-dimethoxyphenyl)prop-2-enoic acid	C11 H12 O4	208.074	0.974928	-0.0366317	0.0157326	0.755	1.25718
pos	Methanandamide	C23 H39 N O2	361.299	0.956939	-0.0635017	0.992927	0.501667	0.0673645
pos	6-phospho-D-glucono-1,5-lactone	C6 H11 O9 P	258.015	0.850639	-0.233382	0.907642	0.526667	0.361986
pos	Proscillaridin A	C30 H42 O8	530.288	0.630718	-0.664933	0.0375282	0.678333	1.2499
pos	4-(1H-imidazol-1-yl)benzoic acid	C10 H8 N2 O2	188.059	24.0301	4.58677	0.739837	0.471667	0.155407
pos	HLK	C18 H32 N6 O4	198.125	0.769651	-0.377723	0.324716	0.591667	0.743765
pos	7-(2-thienyl)[1,2,4]triazolo[4,3-a]pyrimidine	C9 H6 N4 S	224.015	1.0739	0.102857	0.366435	0.643333	0.37585
pos	Obacunone	C26 H30 O7	454.2	0.769732	-0.377572	0.527311	0.466667	0.321093
pos	N-Arachidonoyl-L-serine	C23 H37 N O4	391.273	1.48104	0.566612	0.057208	0.636667	1.27828
pos	N-Tetradecanamide	C14 H29 N O	227.225	0.975836	-0.0352888	0.391953	0.561667	0.421097
pos	Amoxicillin	C16 H19 N3 O5 S	403.063	1.39835	0.483727	0.382855	0.736667	0.353014
pos	6,9-dimethoxy-11H-indeno[1,2-b]quinoxalin-11-one	C17 H12 N2 O3	292.087	2.54365	1.3469	0.506597	0.611667	1.07878
pos	HNK	C16 H27 N7 O5	397.208	1.13933	0.188191	0.637716	0.538333	0.451079
pos	5,5-dimethyl-3-morpholinocyclohex-2-en-1-one	C12 H19 N O2	209.143	0.633602	-0.658351	0.0646304	0.691667	0.897678
pos	WMH	C22 H28 N6 O4 S	472.196	1.87289	0.905267	0.313873	0.495	0.474538
pos	3,4-dihydroxy-4-(4-methoxyphenyl)-1,2,3,4-tetrahydroquinolin-2-one	C16 H15 N O4	285.101	0.436445	-1.19613	0.0953614	0.655	0.901929
pos	7α-Hydroxytestosterone	C19 H28 O3	304.204	1.02049	0.0292645	0.689198	0.526667	1.21731
pos	Asparagine	C4 H8 N2 O3	132.054	2.49695	1.32017	0.475443	0.625	0.292981
pos	Creatine	C4 H9 N3 O2	131.07	4.17925	2.06324	0.400213	0.518333	1.35967
pos	methyl 3,4,5-trihydroxycyclohex-1-ene-1-carboxylate	C8 H12 O5	210.054	1.04428	0.0625073	0.381336	0.615	0.496673
pos	3-(tert-butyl)-1-methyl-4,5-dihydro-1H-pyrazol-5-one	C8 H14 N2 O	154.111	1.92841	0.947413	0.342015	0.541667	0.784658
pos	Tetrahydroaldosterone	C21 H32 O5	364.226	2.09328	1.06576	0.570418	0.505	0.238272
pos	2-(1H-benzimidazol-2-yl)-N-[4-(benzyloxy)phenyl]benzamide	C27 H22 N4 O2	434.178	0.843166	-0.246112	0.914751	0.525	0.0740064
pos	Phellamurin	C26 H30 O11	496.193	0.57517	-0.797941	0.0723943	0.655	0.856922
pos	L-Saccharopine	C11 H20 N2 O6	276.133	0.616517	-0.697787	0.0601395	0.678333	0.95767
pos	Citicoline	C14 H26 N4 O11 P2	488.106	0.829437	-0.269796	0.830072	0.505	0.361384
pos	3',4'-Trimethylene-α-pyrrolidinobutiophenone	C17 H23 N O	514.361	0.772604	-0.3722	0.109716	0.631667	0.901365
pos	1-(7-methoxy-2-oxo-2H-chromen-8-yl)-3-methyl-2-oxobutyl acetate	C17 H18 O6	356.058	0.750905	-0.413298	0.968604	0.505	1.25395
pos	18-β-Glycyrrhetinic acid	C30 H46 O4	470.341	0.0600636	-4.05737	0.000246216	0.905	2.17395
pos	Isoquercetrin	C21 H20 O12	464.096	1.31602	0.396179	0.567789	0.678333	0.228311
pos	ACar 19:0	C26 H52 N O4	441.383	0.313777	-1.67219	0.0805193	0.705	1.03111
pos	2-[(butylamino)(imino)methyl]-1-oxohydrazinium-1-olate	C5 H12 N4 O2	182.074	0.892848	-0.163513	0.275553	0.588333	0.897838
pos	Dopamine HCl	C8 H12 Cl N O2	189.056	0.741504	-0.431473	0.261916	0.586667	1.31408
pos	Fenbendazole sulfone	C15 H13 N3 O4 S	331.068	0.790353	-0.339432	0.0888669	0.633333	0.756406
pos	N-morpholino-N'-[(5-nitro-3-thienyl)carbonyl]urea	C10 H12 N4 O5 S	300.052	0.529259	-0.917956	0.0470682	0.683333	1.08356
pos	Glucose 1-phosphate	C6 H13 O9 P	260.03	0.729873	-0.454283	0.322733	0.585	0.583712
pos	Dl-3-Hydroxynorvaline	C5 H11 N O3	133.074	1.26557	0.339782	0.751302	0.515	0.173508
pos	U-47700-d6	C16 H16 [2]H6 Cl2 N2 O	668.293	0.645353	-0.631839	0.159922	0.698333	0.813713
pos	Solanine	C45 H73 N O15	867.5	1.47091	0.556709	0.284874	0.623333	0.573292
pos	Taurocholic acid sodium salt hydrate	C26 H45 N Na O7 S	538.28	1.11159	0.152629	0.957139	0.476667	0.535314
pos	Homogentisic Acid	C8 H8 O4	168.043	1.01057	0.0151684	0.444529	0.625	0.437131
pos	11-Oxoetiocholanolone	C19 H28 O3	286.194	1.0871	0.120482	0.241329	0.605	0.715904
pos	Glycitein	C16 H12 O5	284.069	3.35432	1.74602	0.336272	0.543333	0.499581
pos	Spiculisporic Acid	C17 H28 O6	328.188	0.683569	-0.548841	0.0124197	0.706667	1.39767
pos	4-(4-chlorophenoxy)-3,5-dimethyl-1H-pyrazole	C11 H11 Cl N2 O	222.053	1.62227	0.698018	0.703522	0.7	0.157217
pos	CYM-5520	C21 H19 N3 O2	345.144	0.617898	-0.694559	0.00449694	0.768333	1.38457
pos	Methyl-2-aminobenzoate	C8 H9 N O2	151.064	1.22616	0.294146	0.564093	0.588333	0.363252
pos	1,5,8-Trihydroxy-9-oxo-9H-xanthen-3-yl beta-D-glucopyranoside	C19 H18 O11	422.084	1.15308	0.205486	0.696642	0.636667	0.468074
pos	N1-cyclooctyl-4-hydroxy-1-piperidinecarbothioamide	C14 H26 N2 O S	540.351	1.42091	0.506818	0.656465	0.608333	0.843891
pos	3,3-dimethyl-2-morpholino-2,3-dihydrobenzo[b]furan-5-ol	C14 H19 N O3	249.137	1.3124	0.392206	0.338426	0.62	0.433217
pos	Prolylleucine	C11 H20 N2 O3	228.148	1.94054	0.956456	0.19213	0.576667	0.738262
pos	3-O-Feruloylquinic acid	C17 H20 O9	368.112	1.12828	0.174131	0.838666	0.551667	0.270123
pos	YMK	C20 H32 N4 O5 S	422.206	1.26253	0.336318	0.212371	0.59	0.698588
pos	N1-(2,3-dihydro-1,4-benzodioxin-6-yl)acetamide	C10 H11 N O3	193.075	0.703698	-0.506972	0.00183104	0.778333	1.31928
pos	O,O-Diethyl thiophosphate	C4 H11 O3 P S	170.015	1.60422	0.681873	0.963556	0.586667	0.781402
pos	HPK	C17 H28 N6 O4	760.425	1.55255	0.634639	0.248308	0.771667	0.480109
pos	15-OxoEDE	C20 H34 O3	322.252	0.449886	-1.15237	0.0270309	0.65	1.02252
pos	ACar 17:1	C24 H46 N O4	411.336	0.246191	-2.02215	0.424075	0.508333	0.764092
pos	15-Deoxy-Δ12,14-prostaglandin A1	C20 H30 O3	318.22	0.518971	-0.946275	0.0995088	0.673333	1.25907
pos	2-(allylthio)-4,5-diphenyl-1H-imidazole	C18 H16 N2 S	292.102	1.31088	0.390536	0.819873	0.59	1.01006
pos	3-(4-methoxyphenyl)-1-methyl-1H-1,2,4-triazol-5-ol	C10 H11 N3 O2	205.086	0.845262	-0.242529	0.0599241	0.743333	0.863526
pos	4-ethoxy-N-[(4-methoxyphenyl)methylene]aniline	C16 H17 N O2	255.127	0.437531	-1.19254	0.0758615	0.625	0.9313
pos	3-hydroxy-2-[5-nitro-2-(1-pyrrolidinyl)benzyl]propanenitrile	C14 H17 N3 O3	275.128	0.795995	-0.32917	0.109147	0.665	0.711344
pos	Anacardic acid	C22 H36 O3	348.267	0.982445	-0.0255508	0.0573523	0.698333	1.30719
pos	4-[4-(trifluoromethoxy)anilino]-2H-chromen-2-one	C16 H10 F3 N O3	321.066	0.595639	-0.747491	0.0776463	0.658333	1.22341
pos	DAG (4:0/18:2)	C25 H44 O5	441.347	0.27944	-1.83939	0.0216911	0.678333	1.10888
pos	1,7-bis(3,4-dihydroxyphenyl)heptan-3-one	C19 H22 O5	330.147	0.811865	-0.300689	0.451315	0.578333	0.724993
pos	4-oxododecanedioic acid	C12 H20 O5	226.121	1.99636	0.99737	0.888623	0.563333	1.09086
pos	3-(tert-butyl)-1-methyl-N-(2-oxo-3-azepanyl)-1H-pyrazole-5-carboxamide	C15 H24 N4 O2	292.191	0.867786	-0.204589	0.103904	0.685	0.753581
pos	8,15-Dihete	C20 H32 O4	336.231	0.451883	-1.14598	0.000260348	0.848333	1.65764
pos	Paraxanthine	C7 H8 N4 O2	180.065	0.296272	-1.755	0.006018	0.76	1.32203
pos	WQH	C22 H27 N7 O5	491.195	1.23119	0.300053	0.879162	0.461667	0.129845
pos	2'-Deoxyadenosine-5'-monophosphate	C10 H14 N5 O6 P	331.069	0.581261	-0.782742	0.0248051	0.708333	1.12355
pos	Emetine	C29 H40 N2 O4	480.296	1.15786	0.211466	0.674115	0.595	1.11429
pos	Glycolithocholic acid	C26 H43 N O4	433.318	2.67127	1.41753	0.722766	0.521667	0.174331
pos	N1-[4-(2-nitrovinyl)phenyl]acetamide	C10 H10 N2 O3	206.07	2.19393	1.13352	0.791369	0.538333	0.56392
pos	pentane-1,2,3,4,5-pentol	C5 H12 O5	174.049	0.613778	-0.704212	0.197264	0.61	0.675779
pos	N-Desmethylclomipramine	C18 H21 Cl N2	300.145	1.41842	0.504287	0.866212	0.605	0.142198
pos	Methyl 3-indolyacetate	C11 H11 N O2	189.08	0.691301	-0.532614	0.0381095	0.65	1.12323
pos	N-Methylthreonine	C5 H11 N O3	133.074	1.41907	0.504947	0.904473	0.566667	0.448029
pos	Paeoniflorin	C23 H28 O11	459.234	66.2333	6.04949	0.00823073	0.615	1.02969
pos	Caprolactam	C6 H11 N O	113.084	0.868748	-0.202991	0.0357474	0.626667	0.849942
pos	Coumarin	C9 H6 O2	146.037	1.27819	0.354098	0.62991	0.501667	0.313945
pos	Argatroban	C23 H36 N6 O5 S	1016.51	0.735757	-0.442698	0.162784	0.61	1.12368
pos	4-Hydroxyretinoic Acid	C20 H28 O3	316.205	0.695118	-0.52467	0.00503554	0.745	1.20862
pos	D-(+)-Glucose	C6 H12 O6	197.09	1.30107	0.379701	0.521522	0.57	0.350061
pos	Bergapten	C12 H8 O4	216.043	0.698761	-0.517128	0.256561	0.618333	0.585788
pos	(1E)-5-hydroxy-1,7-diphenylhept-1-en-3-one	C19 H20 O2	302.127	1.43416	0.520205	0.188038	0.68	0.618167
pos	trans-4-Hydroxy-L-proline	C5 H9 N O3	131.059	2.00818	1.00589	0.847438	0.623333	0.524658
pos	Monoolein	C21 H40 O4	356.293	0.992945	-0.0102136	0.335969	0.59	0.664508
pos	2-(3,4-dimethoxyphenyl)ethanamine	C10 H15 N O2	181.111	0.555023	-0.84938	0.00478196	0.753333	1.38431
pos	Erdosteine	C8 H11 N O4 S2	270.992	1.00067	0.000973312	0.151779	0.72	0.847625
pos	Etiocholanolone	C19 H30 O2	272.214	0.960617	-0.0579662	0.0556562	0.746667	0.806597
pos	N'-hydroxy-2,5-dimethoxybenzenecarboximidamide	C9 H12 N2 O3	196.085	0.525584	-0.928006	0.110541	0.625	1.37216
pos	Styrene	C8 H8	104.063	0.649027	-0.623651	0.00384824	0.713333	1.37761
pos	LysoPC 12:1	C20 H36 N O7 P	433.221	0.476724	-1.06877	0.0967747	0.61	0.783166
pos	N-acetyl-L-ornithine	C7 H14 N2 O3	174.101	0.770006	-0.377059	0.263469	0.43	0.523017
pos	PQH	C16 H24 N6 O5	380.181	1.03712	0.0525786	0.665573	0.558333	0.90711
pos	ANK	C13 H25 N5 O5	662.377	1.75106	0.808225	0.0512114	0.681667	1.15119
pos	3-Amino-4-methylpentanoic acid	C6 H13 N O2	131.095	0.917954	-0.123506	0.183354	0.605	0.555718
pos	D-δ-Tocopherol	C27 H46 O2	402.351	0.403733	-1.30853	0.0294947	0.67	1.03366
pos	Azetidine-2-carboxylic acid	C4 H7 N O2	101.048	1.0926	0.12777	0.948647	0.556667	0.167173
pos	8(R)-Hydroxy-(5Z,9E,11Z,14Z)-eicosatetraenoic acid	C20 H32 O3	320.235	0.801481	-0.319259	0.0335656	0.698333	1.40649
pos	S-Adenosyl-methionine	C22 H30 N6 O8 S2	570.159	2.16875	1.11687	0.471879	0.533333	1.18036
pos	Astragaloside A	C41 H68 O14	784.463	2.50485	1.32472	0.375408	0.651667	0.410239
pos	Lysops 22:5	C28 H46 N O9 P	571.289	1.51227	0.59672	0.291895	0.55	1.10627
pos	Vitexin	C21 H20 O10	432.107	2.26098	1.17695	0.325441	0.525	0.414859
pos	RPH	C17 H28 N8 O4	408.228	1.3153	0.395392	0.375072	0.591667	0.64435
pos	Perillartine	C10 H15 N O	165.116	0.496005	-1.01157	0.0391522	0.668333	1.18173
pos	2-{2-[4-(tert-butyl)benzoyl]hydrazono}-2-phenylacetic acid	C19 H20 N2 O3	324.148	1.06748	0.0942064	0.513054	0.536667	0.299243
pos	Isohomovanillic acid	C9 H10 O4	182.059	0.237795	-2.07221	0.0114861	0.703333	1.3602
pos	S-(Methyl)Glutathione	C11 H19 N3 O6 S	321.1	0.963318	-0.0539155	0.920648	0.476667	1.09525
pos	Tricin 5-O-β-D-glucoside	C23 H24 O12	492.127	1.77244	0.825736	0.067688	0.595	0.77544
pos	3-Hydroxyfluorene	C13 H10 O	182.074	3.83362	1.93871	0.290909	0.528333	0.937917
pos	DL-2-(acetylamino)-3-phenylpropanoic acid	C11 H13 N O3	207.09	0.233395	-2.09915	0.90624	0.575	1.0755
pos	2-[3-(4-pyridyl)-1H-1,2,4-triazol-5-yl]pyridine	C12 H9 N5	223.085	0.44458	-1.16948	0.0140045	0.721667	1.31508
pos	IPK	C17 H32 N4 O4	356.244	0.733162	-0.447796	0.107873	0.636667	0.972848
pos	APS	C10 H14 N5 O10 P S	427.02	0.708242	-0.497685	0.073787	0.703333	1.30907
pos	1-(1,8-dihydroxy-3,6-dimethyl-2-naphthyl)ethan-1-one	C14 H14 O3	230.095	0.882026	-0.181106	0.231705	0.646667	1.103
pos	Methylparaben	C8 H8 O3	152.048	2.29322	1.19737	0.69865	0.591667	0.330215
pos	N'3-(3,4,5-trimethoxybenzylidene)pyridine-3-carbohydrazide	C16 H17 N3 O4	353.081	666.21	9.37983	0.0012063	0.71	1.77782
pos	L-Tryptophan	C11 H12 N2 O2	204.09	0.969891	-0.0441051	0.857708	0.54	0.23956
pos	XLR11 N-(4-hydroxypentyl) metabolite	C21 H28 F N O2	345.206	2.01726	1.0124	0.0740129	0.668333	0.935321
pos	N1-[4-(2,3,4,5,6-pentamethylbenzoyl)phenyl]-3,4-dichlorobenzamide	C25 H23 Cl2 N O2	878.206	0.861844	-0.214501	0.0534818	0.728333	0.84255
pos	N-(p-Coumaroyl) serotonin	C19 H18 N2 O3	322.132	0.595421	-0.748019	0.0230322	0.698333	1.07613
pos	Chlorindione	C15 H9 Cl O2	256.03	0.65084	-0.619625	0.032392	0.706667	1.06929
pos	bicyclo[2.2.2]oct-2-en-1-yl 4-methylbenzene-1-sulfonate	C15 H18 O3 S	278.095	0.584969	-0.773568	0.0223639	0.691667	1.31975
pos	N-Ethylglycine	C4 H9 N O2	103.064	1.58685	0.66617	0.914444	0.526667	0.622805
pos	Meclocycline	C22 H21 Cl N2 O8	476.1	1.35556	0.438893	0.567806	0.69	1.11172
pos	5-Aminoimidazole-4-carboxamide-1-beta-d-ribofuranosyl 5-monophosphate	C9 H15 N4 O8 P	338.064	0.818055	-0.28973	0.403984	0.548333	0.640559
pos	Eucalyptol	C10 H18 O	136.125	0.883425	-0.178821	0.104684	0.693333	0.869876
pos	Cer-NDS (d18:0/18:0)	C36 H73 N O3	567.56	0.90836	-0.138664	0.117452	0.675	0.652821
pos	3,4-Methylenedioxy-α-pyrrolidinohexanophenone	C17 H23 N O3	289.169	0.570476	-0.809762	0.254584	0.58	0.650132
pos	DL-Stachydrine	C7 H13 N O2	143.095	0.314364	-1.66949	7.44026e-05	0.823333	1.65845
pos	Traumatic acid	C12 H20 O4	228.137	0.636397	-0.652002	0.000313282	0.813333	1.58143
pos	(-)-Caryophyllene oxide	C15 H24 O	220.183	0.52884	-0.919097	0.0790544	0.701667	1.18351
pos	Gamma-Glu-Leu	C11 H20 N2 O5	260.138	0.896064	-0.158327	0.253915	0.588333	0.723277
pos	Fenpropimorph	C20 H33 N O	303.254	0.969708	-0.0443784	0.630492	0.49	0.534682
pos	N-cyclooctylurea	C9 H18 N2 O	170.142	0.693863	-0.527278	0.721838	0.546667	0.506676
pos	4-(benzoylamino)-3-hydroxybutanoic acid	C11 H13 N O4	223.085	0.467098	-1.0982	0.0453671	0.663333	1.0255
pos	19(R)-hydroxy Prostaglandin E1	C20 H34 O6	352.226	0.794079	-0.332646	0.0763402	0.628333	1.1079
pos	Desthiobiotin	C10 H18 N2 O3	214.132	3.61928	1.8557	0.188788	0.558333	0.626747
pos	5-morpholino-2,4(1H,3H)-pyrimidinedione	C8 H11 N3 O3	197.081	0.54318	-0.880497	0.0236262	0.683333	1.33776
pos	Hydroxyprogesterone caproate	C27 H40 O4	428.293	0.977855	-0.0323079	0.972187	0.516667	0.163581
pos	(-)-Epigallocatechin	C15 H14 O7	306.075	0.289001	-1.79085	0.501148	0.48	0.907099
pos	All-Trans-13,14-Dihydroretinol	C20 H32 O	288.246	0.782553	-0.353739	0.410176	0.556667	0.598886
pos	RKK	C18 H38 N8 O4	430.303	0.850538	-0.233553	0.550924	0.46	0.270902
pos	Heptadecanoic Acid	C17 H34 O2	292.241	0.787127	-0.345331	0.0447426	0.675	1.07124
pos	2-{4-[(4-chlorophenyl)sulfonyl]piperazino}-3-ethylquinoxaline	C20 H21 Cl N4 O2 S	416.109	1.44672	0.532789	0.458088	0.531667	0.437403
pos	7-Methylxanthine	C6 H6 N4 O2	166.05	0.442075	-1.17764	0.0114152	0.673333	1.29598
pos	Hydroxyglutaric acid	C5 H8 O5	148.038	0.998605	-0.00201427	0.845355	0.531667	0.318564
pos	Hydrocortisone acetate	C23 H32 O6	404.22	0.68966	-0.536042	0.0383294	0.663333	1.35162
pos	3-Hydroxysebacic acid	C10 H18 O5	218.116	0.549447	-0.863948	0.00441641	0.748333	1.38271
pos	Salsolinol	C10 H13 N O2	179.095	1.37043	0.454632	0.0595929	0.721667	0.793979
pos	ACar 22:7	C29 H44 N O4	469.32	3.88479	1.95784	0.0647803	0.646667	0.819111
pos	5-OxoETE	C20 H30 O3	318.218	0.469494	-1.09082	0.123351	0.598333	0.827458
pos	Deoxycorticosterone	C21 H30 O3	330.22	0.756915	-0.401796	0.00140121	0.771667	1.33841
pos	S-(5-Adenosy)-L-Homocysteine	C14 H20 N6 O5 S	384.121	0.934381	-0.0979171	0.376861	0.611667	0.760059
pos	ABL 127	C17 H20 N2 O5	354.111	0.7865	-0.346482	0.17561	0.588333	1.00566
pos	3-Hydroxylidocaine	C14 H22 N2 O2	500.336	0.946798	-0.0788709	0.0729698	0.705	0.787517
pos	Erythromycin	C37 H67 N O13	733.462	860.02	9.74823	0.252852	0.571667	0.457732
pos	16(R)-HETE	C20 H32 O3	342.218	3.33467	1.73755	0.269928	0.635	0.45514
pos	MGMG (18:2)	C27 H48 O9	516.329	0.887626	-0.171976	0.816846	0.48	0.108074
pos	methyl 2-(acetylamino)-4,5-dimethoxybenzoate	C12 H15 N O5	253.096	1.35287	0.436022	0.771628	0.546667	0.239388
pos	Deoxyadenosine	C10 H13 N5 O3	251.103	1.87136	0.904088	0.0064074	0.723333	1.39317
pos	Acetyl-L-carnitine	C9 H17 N O4	203.116	2.97583	1.57329	0.911331	0.59	0.344755
pos	Genistein	C15 H10 O5	270.053	2.26382	1.17876	0.706723	0.516667	0.953803
pos	Cytisine	C11 H14 N2 O	190.111	0.324542	-1.62352	0.0108731	0.703333	1.13442
pos	2-acetamido-3-(4-methoxyphenyl)propanoic acid	C12 H15 N O4	219.09	1.24561	0.316858	0.111633	0.61	1.39958
pos	4-(4-hydroxy-3,5-dimethylphenyl)-2-methylphthalazin-1(2H)-one	C17 H16 N2 O2	280.122	0.420209	-1.25082	0.0203145	0.745	1.23597
pos	α-Propylaminopentiophenone	C14 H21 N O	219.163	0.884678	-0.176776	0.0579777	0.716667	0.861421
pos	Serotonin	C10 H12 N2 O	176.096	1.45289	0.538925	0.97265	0.548333	0.0601718
pos	TPP	C12 H19 Cl N4 O7 P2 S	460.014	1.47365	0.55939	0.713326	0.691667	0.312223
pos	Scopolamine	C17 H21 N O4	303.153	0.979507	-0.0298723	0.376095	0.59	0.43226
pos	19-Nortestosterone	C18 H26 O2	274.194	1.03727	0.0527941	0.503382	0.628333	1.32828
pos	Celestolide	C17 H24 O	133.082	0.640329	-0.643115	0.0771602	0.65	1.32162
pos	Taurochenodeoxycholic acid	C26 H45 N O6 S	516.325	1.16466	0.219905	0.239181	0.563333	0.728791
pos	T-2 Toxin	C24 H34 O9	488.206	2.93338	1.55256	0.0857748	0.651667	0.921318
pos	17α-Ethynylestradiol	C20 H24 O2	592.357	1.70829	0.772554	0.694591	0.525	0.522663
pos	N6-Acetyl-L-lysine	C8 H16 N2 O3	188.116	0.788792	-0.342283	0.14831	0.628333	0.799017
pos	beta-Nicotinamide mononucleotide	C11 H15 N2 O8 P	334.057	0.703218	-0.507956	0.119976	0.63	0.788845
pos	β-Cortolone	C21 H34 O5	348.231	0.273676	-1.86946	0.0500803	0.71	0.984703
pos	2-Naphthol	C10 H8 O	144.058	1.27294	0.348163	0.603648	0.63	1.16059
pos	LPE 16:1	C21 H42 N O7 P	451.271	0.304563	-1.71519	0.0167378	0.683333	1.6472
pos	N-Butylbenzenesulfonamide	C10 H15 N O2 S	213.084	0.984952	-0.021874	0.838532	0.528333	0.840517
pos	Ritalinic acid	C13 H17 N O2	219.126	0.748824	-0.417301	0.103598	0.695	0.746394
pos	indoline-2-carboxylic acid	C9 H9 N O2	163.064	2.59592	1.37624	0.965769	0.548333	1.78281
pos	LPC 22:6	C30 H50 N O7 P	567.334	0.961791	-0.0562041	0.521623	0.576667	0.997771
pos	N-Acetyl-DL-tryptophan	C13 H14 N2 O3	246.101	1.706	0.770617	0.0517152	0.67	0.896516
pos	Dithranol	C14 H10 O3	226.063	1.08689	0.120208	0.951572	0.55	0.962459
pos	Gly-Tyr-Ala	C14 H19 N3 O5	309.134	0.855489	-0.225179	0.172161	0.653333	0.730525
pos	VMK	C16 H32 N4 O4 S	716.41	0.567947	-0.816173	0.059063	0.678333	1.03826
pos	Taurolithocholic acid sodium salt	C26 H44 N Na O5 S	505.285	0.959713	-0.0593245	0.359916	0.556667	1.32954
pos	Prolylglycine	C7 H12 N2 O3	172.085	0.606756	-0.720813	0.0949249	0.626667	1.36116
pos	N-Acetyl-Asp-Glu	C11 H16 N2 O8	304.092	0.706989	-0.50024	0.123358	0.655	0.714565
pos	1,3-Dimethyluric Acid	C7 H8 N4 O3	196.06	0.510143	-0.971027	0.0524154	0.683333	0.93095
pos	2-(2,4-dihydroxyphenyl)-3,5,7-trihydroxy-4H-chromen-4-one	C15 H10 O7	280.059	5.09811	2.34996	0.163403	0.546667	0.597426
pos	2,3-Dihydroxybenzoic acid	C7 H6 O4	154.027	0.603768	-0.727933	0.0340965	0.666667	1.14436
pos	allantoate	C4 H8 N4 O4	176.055	0.932957	-0.100118	0.940728	0.553333	0.167007
pos	Methyl EudesMate	C11 H14 O5	226.085	0.610754	-0.711337	0.137777	0.72	0.689248
pos	2'-Deoxyadenosine	C10 H13 N5 O3	251.103	0.359149	-1.47735	0.00167292	0.768333	1.43268
pos	Tiglic acid	C5 H8 O2	100.053	1.51083	0.595343	0.717336	0.435	0.761568
pos	Valine	C5 H11 N O2	117.079	1.42578	0.511751	0.412421	0.461667	0.416916
pos	N-(2,4-Dimethylphenyl)formamide	C9 H11 N O	166.111	0.316114	-1.66148	0.00824331	0.733333	1.25793
pos	7-Ketocholesterol	C27 H44 O2	400.335	0.921912	-0.1173	0.374199	0.443333	0.790981
pos	Diflorasone	C22 H28 F2 O5	410.192	0.685367	-0.545051	0.0109189	0.698333	1.09868
pos	8-Bromoguanosine	C10 H12 Br N5 O5	361.002	0.448564	-1.15661	0.0519683	0.68	1.10744
pos	5-Acetyl-2,4-dimethylthiazole	C7 H9 N O S	155.041	11.6275	3.53947	0.182156	0.55	0.647302
pos	N-(1,3-benzodioxol-5-yl)-7-chloroquinolin-4-amine	C16 H11 Cl N2 O2	138.033	0.685677	-0.544399	0.346117	0.621667	0.514702
pos	3-Hydroxy-3-methylbutanoic acid	C5 H10 O3	118.062	0.988678	-0.0164274	0.511614	0.56	0.505848
pos	Rhein	C15 H8 O6	284.032	1.14771	0.198756	0.411146	0.661667	0.481089
pos	Adenylocuccinic Acid	C14 H18 N5 O11 P	463.075	1.44978	0.535833	0.214321	0.598333	0.53463
pos	(2R,3S,4S,5R,6R)-2-(hydroxymethyl)-6-(propan-2-yloxy)oxane-3,4,5-triol	C9 H18 O6	240.121	1.13708	0.185332	0.923403	0.53	0.97381
pos	PC (18:3e/2:0)	C28 H52 N O7 P	545.349	2.9751	1.57294	0.238298	0.573333	0.648205
pos	Guanethidine Monosulfate	C10 H24 N4 O4 S	296.151	1.06057	0.0848422	0.175312	0.755	0.56112
pos	Homo-Gamma-Linolenic Acid (C20:3)	C20 H34 O2	306.257	0.662656	-0.593669	0.242639	0.603333	1.20084
pos	L-Threonine	C4 H9 N O3	119.059	0.792948	-0.334701	0.16676	0.641667	0.652213
pos	ACar 20:4	C27 H46 N O4	447.336	0.68173	-0.552727	0.93242	0.56	0.546963
pos	2-[2-(1-isobutylcyclohexyl)-1-methylethylidene]hydrazine-1-carboxamide	C14 H27 N3 O	275.192	0.467556	-1.09679	0.00303766	0.753333	1.7043
pos	YKK	C21 H35 N5 O5	218.633	0.710072	-0.493963	0.263336	0.56	0.571435
pos	ELK	C17 H32 N4 O6	388.233	0.770019	-0.377035	0.060403	0.616667	0.802869
pos	Cholesterol	C27 H46 O	386.356	0.723327	-0.467279	0.0191749	0.733333	1.04787
pos	2-Acetamido-N-β-aspartyl-2-deoxyhexopyranosylamine	C12 H21 N3 O8	335.133	1.04371	0.0617146	0.245138	0.658333	0.492312
pos	9,10-Dihome	C18 H34 O4	314.246	0.583066	-0.778269	0.151013	0.66	0.67026
pos	4-(acetylamino)phenyl 3-chlorobenzoate	C15 H12 Cl N O3	154.989	0.786993	-0.345577	0.00131517	0.748333	1.34825
pos	Ursodeoxycholic acid	C24 H40 O4	392.294	0.731966	-0.450151	0.0640958	0.635	1.2581
pos	S-Adenosyl-L-methionine	C15 H22 N6 O5 S	398.138	0.952499	-0.0702098	0.397225	0.58	0.469821
pos	N-[2-(6-amino-9H-purin-9-yl)ethyl]-N-(2-furylmethyl)amine	C12 H14 N6 O	258.122	0.503261	-0.990622	0.000399198	0.785	1.5711
pos	ethyl 1-(3-nitro-2-thienyl)piperidine-4-carboxylate	C12 H16 N2 O4 S	284.084	19.1854	4.26194	0.58311	0.713333	0.243098
pos	7-Methoxyflavone	C16 H12 O3	504.151	1.11512	0.157199	0.742436	0.616667	0.726262
pos	Thymopentin	C30 H49 N9 O9	679.366	1.00679	0.00976177	0.53493	0.596667	0.534621
pos	L-2-Aminoadipic acid	C6 H11 N O4	161.069	0.644388	-0.633998	0.00699474	0.731667	1.1483
pos	SPH	C14 H21 N5 O5	339.155	0.950148	-0.0737751	0.0378363	0.726667	0.885686
pos	Rosuvastatin	C22 H28 F N3 O6 S	503.153	1.51897	0.603095	0.870555	0.611667	0.389605
pos	1,3-Diphenylacetone	C15 H14 O	210.105	1.07763	0.107865	0.959338	0.555	0.814592
pos	N,N'-di(4-methoxyphenyl)thiourea	C15 H16 N2 O2 S	288.096	0.541081	-0.886083	0.00119511	0.775	1.52144
pos	Cyclohexylsulfamate	C6 H13 N O3 S	179.061	0.878327	-0.18717	0.206142	0.663333	0.666749
pos	2-(methylthio)nicotinamide	C7 H8 N2 O S	190.018	0.660843	-0.597621	4.43505e-05	0.841667	1.92916
pos	20-Carboxy-Leukotriene B4	C20 H30 O6	366.205	0.64131	-0.640906	0.00631796	0.741667	1.18502
pos	Metanephrine	C10 H15 N O3	197.106	1.92838	0.947387	0.272693	0.543333	0.708091
pos	Chaetocin	C30 H28 N6 O6 S4	696.096	1.47649	0.562172	0.725172	0.588333	0.590186
pos	Tauroursodeoxycholic acid Dihydrate	C26 H49 N O8 S	535.316	1.35312	0.436292	0.421216	0.546667	0.494399
pos	N-{[(2R,4S,5R)-5-Ethyl-1-azabicyclo[2.2.2]oct-2-yl]methyl}-2-furamide	C15 H22 N2 O2	244.158	0.476599	-1.06915	0.0496896	0.67	1.23365
pos	Ip7G	C16 H23 N5 O5	365.171	1.4034	0.488922	0.423276	0.741667	0.490643
pos	N-[4-(2,4-dimethylphenyl)-1,3-thiazol-2-yl]guanidine	C12 H14 N4 S	246.094	1.75477	0.811281	0.0121478	0.666667	1.54051
pos	VLK	C17 H34 N4 O4	358.259	0.756647	-0.402308	0.112874	0.645	0.710235
pos	Tomatidine	C27 H45 N O2	415.346	2.2991	1.20107	0.448081	0.618333	0.838228
pos	Betaine aldehyde	C5 H12 N O	102.092	0.293543	-1.76836	0.244365	0.58	0.654153
pos	Inositol	C6 H12 O6	180.061	1.13817	0.186718	0.859615	0.486667	0.340939
pos	Anthranilic acid	C7 H7 N O2	137.048	0.925024	-0.112437	0.321525	0.588333	1.11298
pos	1-[3-(trifluoromethyl)phenyl]imidazolidine-2-thione	C10 H9 F3 N2 S	246.046	1.11974	0.163164	0.755832	0.603333	0.984636
pos	Thymine	C5 H6 N2 O2	126.043	0.299744	-1.7382	0.000812837	0.776667	1.4608
pos	Nicotinuric Acid	C8 H8 N2 O3	180.053	0.765474	-0.385575	0.0157354	0.741667	1.23104
pos	Sulforaphane	C6 H11 N O S2	177.029	0.187178	-2.41752	0.117735	0.638333	0.869345
pos	Propionylcarnitine	C10 H19 N O4	217.132	1.1143	0.156144	0.658391	0.546667	0.45095
pos	Tauro-alpha-Muricholic acid sodium salt	C26 H44 N Na O7 S	537.274	1.50668	0.59137	0.538633	0.691667	0.426425
pos	N1-[1-(2-furylcarbonyl)-4-piperidyl]benzamide	C17 H18 N2 O3	298.136	0.33689	-1.56965	0.000509475	0.856667	2.11983
pos	FPH	C20 H25 N5 O4	399.195	1.54605	0.628587	0.00385495	0.763333	1.88912
pos	2-chloro-6-(3,5-dimethyl-1H-pyrazol-1-yl)benzonitrile	C12 H10 Cl N3	231.054	0.87004	-0.200847	0.634904	0.536667	0.877587
pos	1,2,3,6-Tetra-O-galloyl-β-D-glucose	C34 H28 O22	770.099	1.40641	0.492013	0.183615	0.573333	0.874815
pos	Cryptotanshinone	C19 H20 O3	296.142	0.249019	-2.00567	0.935043	0.543333	0.221717
pos	Fisetin	C15 H10 O6	248.089	1.00696	0.0100078	0.969353	0.511667	0.0375257
pos	6-(3-chloro-4-methylphenyl)-1,3,5-triazine-2,4-diamine	C10 H10 Cl N5	235.06	0.534948	-0.90253	0.967801	0.561667	0.338603
pos	ACar 9:0	C16 H32 N O4	301.226	0.735682	-0.442845	0.0714478	0.651667	0.831546
pos	Υ-L-Glutamyl-L-glutamic acid	C10 H16 N2 O7	254.114	0.946872	-0.078759	0.15581	0.633333	0.621818
pos	2-hydroxy-3,6-diphenylcyclohexyl acetate	C20 H22 O3	292.151	1.03781	0.0535456	0.59669	0.575	1.23338
pos	D-Gluconic acid	C6 H12 O7	196.059	0.636631	-0.651471	0.00126046	0.776667	1.47899
pos	6α-Methylprednisone	C22 H28 O5	372.194	3.6744	1.87751	0.130133	0.523333	1.15237
pos	N-Acetylputrescine	C6 H14 N2 O	130.111	1.70842	0.772663	0.1511	0.623333	0.927383
pos	Nornicotine	C9 H12 N2	148.101	0.247133	-2.01664	0.0371445	0.676667	1.23565
pos	Kojic acid	C6 H6 O4	142.027	0.774196	-0.369229	0.0101689	0.683333	1.12608
pos	nor-6β-Oxycodol	C17 H21 N O4	303.149	0.542459	-0.882414	0.0866267	0.651667	1.25747
pos	17α-Methyl-androstan-3-hydroxyimine-17β-ol	C20 H33 N O2	319.249	1.36098	0.444648	0.106388	0.648333	0.998717
pos	Idebenone	C19 H30 O5	338.214	1.06581	0.091951	0.804867	0.59	0.4411
pos	2-methyl-2,3,4,5-tetrahydro-1,5-benzoxazepin-4-one	C10 H11 N O2	159.069	2.40491	1.26598	0.0572152	0.665	0.811877
pos	cis,cis-Muconic acid	C6 H6 O4	142.027	0.641818	-0.639764	0.0457924	0.666667	1.02994
pos	5-Phenyl-N-(4-(trifluoromethyl)phenyl)oxazol-2-amine	C16 H11 F3 N2 O	322.088	0.844481	-0.243864	0.727558	0.548333	0.156838
pos	TNH	C14 H22 N6 O6	185.081	0.446581	-1.16301	0.00115608	0.763333	1.39009
pos	Deoxyguanosine	C10 H13 N5 O4	267.096	0.825087	-0.277381	0.242676	0.595	0.524348
pos	FLK	C21 H34 N4 O4	406.259	0.78095	-0.356697	0.317269	0.44	0.44285
pos	6,7,8-trimethoxy-2-(2-phenoxy-3-pyridyl)-4H-3,1-benzoxazin-4-one	C22 H18 N2 O6	444.077	0.848591	-0.236858	0.107803	0.686667	0.692412
pos	15(R),19(R)-hydroxy Prostaglandin E1	C20 H34 O6	352.226	0.224288	-2.15658	3.00112e-06	0.85	1.8969
pos	N-Acetylserotonin	C12 H14 N2 O2	218.106	1.25032	0.322301	0.448259	0.583333	0.552166
pos	Norfloxacin	C16 H18 F N3 O3	319.139	0.549816	-0.862979	0.036845	0.696667	1.02842
pos	2-(14,15-Epoxyeicosatrienoyl) glycerol	C23 H38 O5	376.26	0.399767	-1.32277	0.142649	0.705	1.41595
pos	Formononetin	C16 H12 O4	268.074	20.2436	4.33939	0.110479	0.555	0.652994
pos	2-Arachidonoyl glycerol	C23 H38 O4	360.265	0.0486147	-4.36246	0.131676	0.66	0.820373
pos	(R)-Equol	C15 H14 O3	242.095	0.657851	-0.604167	0.234461	0.581667	0.788863
pos	3-(1-benzylpiperidin-4-yl)-3H-[1,2,3]triazolo[4,5-b]pyridine	C17 H19 N5	293.164	0.845531	-0.24207	0.11186	0.661667	0.705158
pos	7-(1H-pyrrol-1-yl)-5H-chromeno[2,3-b]pyridin-5-one	C16 H10 N2 O2	262.075	0.730296	-0.453446	0.0141532	0.728333	1.08978
pos	1-Methyluric acid	C6 H6 N4 O3	182.045	0.966904	-0.0485559	0.860076	0.53	0.216789
pos	Luteolin	C15 H10 O6	286.048	2.55527	1.35347	0.93288	0.533333	0.864387
pos	Deoxyinosine	C10 H12 N4 O4	252.085	1.53977	0.622717	0.271249	0.515	1.01198
pos	4-(methylthio)-6-phenyl-2-(3-pyridyl)pyrimidine-5-carbonitrile	C17 H12 N4 S	304.078	0.609735	-0.713746	0.802954	0.495	0.275832
pos	Acetylcholine	C7 H15 N O2	145.111	1.14987	0.201469	0.562135	0.55	0.456422
pos	2-[amino(3-chloroanilino)methylene]malononitrile	C10 H7 Cl N4	218.037	0.205468	-2.28301	0.235731	0.608333	0.884656
pos	3,3-dimethyl-5-oxo-5-(2-piperidinoanilino)pentanoic acid	C18 H26 N2 O3	318.195	1.62144	0.697277	0.233705	0.645	0.567489
pos	QPK	C16 H29 N5 O5	371.214	2.00673	1.00484	0.219673	0.571667	0.525004
pos	lipoamide	C8 H15 N O S2	205.059	0.918724	-0.122297	0.686972	0.555	0.548072
pos	Bitertanol	C20 H23 N3 O2	160.073	1.18297	0.242416	0.125325	0.661667	1.63997
pos	Normorphine	C16 H17 N O3	271.122	1.10171	0.139748	0.294399	0.585	0.443429
pos	(3S,9aS)-3-benzyl-octahydro-1H-pyrido[1,2-a]pyrazin-1-one	C15 H20 N2 O	266.139	0.605573	-0.723627	0.00190884	0.75	1.27477
pos	Lypressin Acetate	C46 H65 N13 O12 S2	1055.43	1.57493	0.655289	0.847542	0.635	0.299848
pos	Biotin	C10 H16 N2 O3 S	244.089	0.88388	-0.178077	0.181467	0.585	1.48381
pos	SLK	C15 H30 N4 O5	346.223	0.569958	-0.811073	0.00310673	0.73	1.3199
pos	Monobutyl phthalate	C12 H14 O4	222.09	0.494762	-1.01519	0.000111053	0.813333	1.69239
pos	Leu-Pro	C11 H21 Cl N2 O3	264.124	0.473675	-1.07803	0.0600829	0.646667	0.938707
pos	Lysopc 16:1	C24 H48 N O7 P	493.318	2.49736	1.3204	0.129539	0.645	0.791193
pos	5-S-cysteinyldopa	C12 H16 N2 O6 S	316.074	0.699464	-0.515679	0.0580883	0.633333	0.979554
pos	O-Aceyl-L-Serine	C5 H9 N O4	147.054	1.00416	0.00599302	0.632039	0.538333	0.770537
pos	PC (18:1/18:2)	C44 H82 N O8 P	783.575	0.647332	-0.627422	0.113141	0.628333	1.17745
pos	J147	C18 H17 F3 N2 O2	350.124	0.536794	-0.897559	0.0553114	0.688333	0.977156
pos	3,5,7-trihydroxy-2-phenyl-4H-chromen-4-one	C15 H10 O5	270.054	0.973409	-0.0388823	0.73247	0.583333	0.30313
pos	geranyl pp	C10 H20 O7 P2	314.068	0.836513	-0.25754	0.221001	0.581667	1.34352
pos	methyl 4-methyl-2-oxo-2H-pyran-6-carboxylate	C8 H8 O4	168.043	0.219806	-2.18569	0.00894281	0.711667	1.67577
pos	Histamine	C5 H9 N3	111.08	1.41955	0.50543	0.0810368	0.671667	0.939926
pos	5-Hydroxymethyluracil	C5 H6 N2 O3	142.038	0.962005	-0.0558842	0.737977	0.55	0.621282
pos	ACar 16:3	C23 H40 N O4	393.289	4.26991	2.0942	0.0145224	0.673333	1.25814
pos	1-morpholino-3-(4-nitrophenoxy)propan-2-ol	C13 H18 N2 O5	282.122	0.995467	-0.00655422	0.743296	0.505	0.264416
pos	Choline Glycerophosphate	C8 H20 N O6 P	257.102	0.567989	-0.816066	0.0448154	0.663333	1.09265
pos	ethyl 2-[5-(4-chlorophenyl)-1,3,4-oxadiazol-2-yl]acetate	C12 H11 Cl N2 O3	266.047	0.911476	-0.133724	0.479615	0.57	0.424061
pos	Tryptophanol	C11 H14 N2 O	190.11	0.652716	-0.615473	0.0255523	0.703333	1.12059
pos	2-Methoxyestradiol (2-MeOE2)	C19 H26 O3	302.189	0.360008	-1.4739	0.0369079	0.698333	1.20049
pos	XLR11 N-(2-fluoropentyl) isomer	C21 H28 F N O	329.221	10.9713	3.45566	0.0159301	0.446667	1.03246
pos	1H-indene-3-carboxamide	C10 H9 N O	159.069	0.940245	-0.0888914	0.0439368	0.75	1.12742
pos	15-Acetyldeoxynivalenol	C17 H22 O7	320.123	0.769621	-0.37778	0.106351	0.641667	0.760376
pos	(2E)-3-phenyl-N-(2-phenylethyl)prop-2-enamide	C17 H17 N O	273.113	0.822588	-0.281758	0.188012	0.623333	0.592326
pos	8-Aminooctanoic acid	C8 H17 N O2	159.126	0.699267	-0.516085	0.000355908	0.771667	1.4212
pos	Boc-beta-cyano-L-alanine	C9 H14 N2 O4	214.095	0.917586	-0.124085	0.367347	0.615	1.12153
pos	3-Hydroxypicolinic acid	C6 H5 N O3	139.027	1.13184	0.178664	0.711813	0.531667	1.52143
pos	2,3-Dinor-8-epi-prostaglandin F2α	C18 H30 O5	348.192	0.487297	-1.03713	0.00527563	0.728333	1.22809
pos	L-(-)-Arabitol	C5 H12 O5	152.069	0.0998418	-3.32421	0.415844	0.63	0.728438
pos	Valylproline	C10 H18 N2 O3	214.132	0.693995	-0.527004	0.0639647	0.646667	0.913235
pos	7-Ketolithocholic acid	C24 H38 O4	390.278	1.73271	0.793029	0.213975	0.601667	1.01925
pos	Quercetin	C15 H10 O7	302.043	66.078	6.0461	0.501899	0.473333	0.293001
pos	Lagochilin	C20 H36 O5	356.257	0.49369	-1.01832	0.0013787	0.76	1.54531
pos	Glycine anhydride	C4 H6 N2 O2	114.043	0.972987	-0.0395082	0.106072	0.686667	0.802283
pos	DL-Citrulline	C6 H13 N3 O3	175.096	0.768971	-0.378999	0.0667395	0.673333	0.968359
pos	gamma-Nonanolactone	C9 H16 O2	156.114	0.426593	-1.22907	0.0308799	0.645	1.10227
pos	Dihydrothymine	C5 H8 N2 O2	128.059	1.96792	0.97667	0.514332	0.536667	1.12352
pos	Carbaprostacyclin	C21 H34 O4	332.236	0.825902	-0.275958	0.178672	0.68	0.774759
pos	Allolithocholic acid	C24 H40 O3	376.296	0.392047	-1.3509	0.225727	0.585	0.802814
pos	L-Cysteinesulfinic acid	C3 H7 N O4 S	153.01	1.00696	0.0100054	0.442993	0.63	0.331336
pos	indole-5,6-quinone-2-carboxylate	C9 H5 N O4	191.022	0.983165	-0.0244943	0.923115	0.476667	0.18742
pos	3-[3-(methylthio)anilino]-1,3-dihydroisobenzofuran-1-one	C15 H13 N O2 S	271.07	0.128666	-2.9583	0.0780417	0.676667	1.02602
pos	LPE 16:2	C21 H40 N O7 P	449.256	0.313394	-1.67395	0.0418614	0.698333	1.02455
pos	Prostaglandin A2	C20 H30 O4	356.199	6.80627	2.76686	0.300967	0.496667	0.472923
pos	Methyltestosterone	C20 H30 O2	302.225	0.748833	-0.417283	0.0118989	0.716667	1.08197
pos	ACar 22:2	C29 H54 N O4	479.399	0.912269	-0.132469	0.674024	0.52	0.636375
pos	2-[3-methyl-2-(methylimino)-4-oxo-1,3-thiazolan-5-yl]acetic acid	C7 H10 N2 O3 S	224.027	0.802433	-0.317548	0.369919	0.585	0.888435
pos	Balsalazide	C17 H15 N3 O6	357.095	0.927368	-0.108786	0.11583	0.62	0.960919
pos	4-nitro-7-piperidino-2,1,3-benzoxadiazole	C11 H12 N4 O3	248.09	7.58547	2.92324	0.000121977	0.753333	1.78292
pos	TLH	C16 H27 N5 O5	369.198	1.7362	0.79593	0.345588	0.383333	0.435149
pos	5-Hydroxyindole	C8 H7 N O	133.053	1.30557	0.384684	0.757462	0.57	0.435424
pos	Tyrosylalanine	C12 H16 N2 O4	252.112	0.875012	-0.192626	0.114643	0.593333	0.662897
pos	LSD-d3	C20 H22 [2]H3 N3 O	652.444	0.663007	-0.592905	0.00710741	0.74	1.29418
pos	6-methoxy-2-phenyl-3,4-dihydro-2H-1-benzopyran-4-one	C16 H14 O3	254.095	0.654834	-0.6108	0.00723259	0.733333	1.1218
pos	5-trans prostaglandin F2β	C20 H34 O5	376.223	0.431773	-1.21165	0.101021	0.65	1.25878
pos	Verrucarol	C15 H22 O4	266.152	1.02492	0.0355066	0.338584	0.608333	0.485145
pos	DRH	C16 H26 N8 O6	448.186	1.40097	0.486426	0.448921	0.581667	0.341552
pos	SNK	C13 H25 N5 O6	347.177	0.619046	-0.691881	0.0333897	0.651667	1.33997
pos	6-Keto-prostaglandin f1alpha	C20 H34 O6	370.236	0.519741	-0.944136	4.2752e-05	0.811667	1.69862
pos	5-(hydroxymethyl)-4-methoxy-2,5-dihydrofuran-2-one	C6 H8 O4	126.032	1.03805	0.0538726	0.583593	0.621667	0.368157
pos	Argininosuccinic acid	C10 H18 N4 O6	290.123	1.53374	0.617056	0.241251	0.583333	0.487399
pos	Isorhamnetin	C16 H12 O7	316.059	0.587252	-0.767948	0.985843	0.501667	0.29276
pos	NG,NG-Dimethyl-L-arginine	C8 H20 Cl2 N4 O2	274.097	0.45392	-1.13949	0.00242937	0.746667	1.48157
pos	N-allyl-2-(2-methyl-1-benzofuran-3-yl)acetamide	C14 H15 N O2	229.107	1.01935	0.0276492	0.484674	0.608333	0.508339
pos	Di(2-ethylhexyl) phthalate	C24 H38 O4	184.148	0.806411	-0.310414	0.553102	0.486667	0.355256
pos	PMH	C16 H25 N5 O4 S	383.17	0.614575	-0.702338	0.000815825	0.835	1.72902
pos	2-Methoxyresorcinol	C7 H8 O3	140.048	1.35363	0.436838	0.941771	0.566667	0.577465
pos	Phenylethanolamine	C8 H11 N O	137.084	2.23876	1.1627	0.144996	0.548333	0.58577
pos	Tetracycline	C22 H24 N2 O8	422.172	2.65644	1.40949	0.962606	0.62	0.444611
pos	2,3,4-Trihydroxybenzoic acid	C7 H6 O5	170.022	0.79275	-0.335063	0.0830176	0.668333	0.999461
pos	Dulcitol	C6 H14 O6	182.08	0.825643	-0.27641	0.414382	0.578333	0.774012
pos	Amlexanox	C16 H14 N2 O4	298.096	1.05797	0.0812925	0.513281	0.526667	1.31801
pos	N-Acetyl-L-tyrosine	C11 H13 N O4	223.085	1.10568	0.144929	0.803267	0.546667	0.274362
pos	Folinic acid	C20 H23 N7 O7	473.167	5.66258	2.50146	0.0619572	0.546667	0.959942
pos	4-(Diethylamino)salicylaldehyde	C11 H15 N O2	193.111	0.461565	-1.1154	0.0333869	0.68	1.2838
pos	3',4'-Dihydroxyphenylacetone	C9 H10 O3	166.063	1.0966	0.13304	0.675618	0.588333	0.997749
pos	6-methyl-4-(morpholinomethyl)-2H-chromen-2-one	C15 H17 N O3	259.121	1.88156	0.911928	0.236744	0.586667	0.798763
pos	4-(4-cyclohexylphenyl)-4-oxobut-2-enoic acid	C16 H18 O3	258.126	1.82471	0.867671	0.49584	0.575	1.55613
pos	Tropine	C8 H15 N O	141.116	0.818495	-0.288955	0.530528	0.573333	1.40715
pos	cis-7-Hexadecenoic Acid	C16 H30 O2	254.225	0.48786	-1.03546	0.00224745	0.745	1.43586
pos	N-[1-(4-methoxy-2-oxo-2H-pyran-6-yl)-2-methylbutyl]acetamide	C13 H19 N O4	270.158	1.09032	0.124758	0.62172	0.518333	0.300539
pos	Trimethyllysine	C9 H21 N2 O2	189.16	0.775251	-0.367265	0.0425715	0.683333	1.02666
pos	Paracetamol	C8 H9 N O2	151.064	11.8728	3.56958	0.860672	0.593333	0.287838
pos	1-(piperidinomethyl)-2-naphthol	C16 H19 N O	241.144	0.955481	-0.0657008	0.36884	0.46	0.563404
pos	Leucine-enkephalin	C28 H37 N5 O7	555.27	0.777011	-0.363993	0.311823	0.626667	0.566471
pos	1-Methyladenine	C6 H7 N5	149.071	1.75375	0.810444	0.48637	0.526667	0.287766
pos	2-oxa-4-azatetracyclo[6.3.1.1~6,10~.0~1,5~]tridecan-3-one	C11 H15 N O2	193.111	0.254004	-1.97708	0.13746	0.701667	0.815317
pos	Bialaphos	C11 H22 N3 O6 P	668.239	1.52855	0.612162	0.593016	0.661667	0.521907
pos	Isophorone	C9 H14 O	138.105	0.277943	-1.84714	6.26802e-09	0.888333	2.43707
pos	4-styrylpyridine	C13 H11 N	181.086	0.727405	-0.45917	0.0986752	0.615	0.968343
pos	LPE 15:0	C20 H42 N O7 P	439.271	0.570476	-0.809762	0.0141059	0.631667	0.972587
pos	1-Palmitoylglycerol	C19 H38 O4	330.278	0.618629	-0.692854	0.177573	0.641667	0.675836
pos	2-(Dimethylamino)Guanosine	C12 H17 N5 O5	311.122	0.829872	-0.26904	0.178025	0.6	0.633134
pos	N-(1-benzothiophen-2-yl)-N'-(2-methylphenyl)urea	C16 H14 N2 O S	304.059	0.755057	-0.405342	0.422192	0.551667	0.410264
pos	Temazepam-d8	C16 H5 [2]H8 Cl N2 O2	308.117	0.960835	-0.0576394	0.0773074	0.63	0.766847
pos	PC (14:0e/5:0)	C27 H56 N O7 P	537.381	0.771412	-0.374426	0.56261	0.571667	1.08926
pos	Tetranor-12(S)-HETE	C16 H26 O3	288.17	0.104012	-3.26518	0.00358234	0.816667	1.49
pos	8-Hydroxyguanosine	C10 H13 N5 O6	299.087	0.558301	-0.840884	0.199494	0.581667	0.800419
pos	Methyl N-benzoylphenylalaninate	C17 H17 N O3	283.118	0.559697	-0.837282	0.00131732	0.778333	1.4212
pos	ACar 10:2	C17 H30 N O4	311.21	5.1534	2.36552	0.0300427	0.581667	1.09664
pos	4-methoxy-6-(prop-2-en-1-yl)-2H-1,3-benzodioxole	C11 H12 O3	192.079	14.9406	3.90117	0.0120371	0.631667	1.01161
pos	1-Methylguanosine	C11 H15 N5 O5	297.107	0.683641	-0.548688	0.147923	0.64	0.688346
pos	N1-phenyl-N1-[2-(2-pyridyl)ethyl]-5-methyl-2-nitrobenzamide	C21 H19 N3 O3	379.154	0.824265	-0.278819	0.282068	0.595	1.14606
pos	2-hydroxy-6-[(8Z,11Z)-pentadeca-8,11,14-trien-1-yl]benzoic acid	C22 H30 O3	324.207	0.261642	-1.93433	0.00105084	0.763333	1.53306
pos	(5E)-7-methylidene-10-oxo-4-(propan-2-yl)undec-5-enoic acid	C15 H24 O3	252.173	0.537766	-0.894949	0.000218218	0.811667	1.57878
pos	FMH	C20 H27 N5 O4 S	433.183	1.50616	0.590873	0.924245	0.506667	0.0812975
pos	3-N-Methyl-L-histidine	C7 H13 N3 O3	187.096	0.407214	-1.29614	0.000640041	0.763333	2.14704
pos	3-Acetoxyurs-12-en-23-oic acid	C32 H50 O4	498.369	0.438683	-1.18875	1.504e-05	0.835	1.88624
pos	N-butyl-2-methyl-5-(piperidinosulfonyl)-3-furamide	C15 H24 N2 O4 S	328.141	0.731206	-0.45165	0.0539717	0.653333	0.985877
pos	N1-(2-cyclohex-1-enylethyl)-2-methylhydrazine-1-carbothioamide	C10 H19 N3 S	196.101	0.446715	-1.16257	0.144536	0.655	0.801891
pos	L-Ornithine	C5 H12 N2 O2	132.09	1.05892	0.0825922	0.925271	0.575	0.150844
pos	2-Hydroxy-6-Aminopurine	C5 H5 N5 O	151.05	0.885063	-0.176148	0.16069	0.663333	0.890891
pos	FMK	C20 H32 N4 O4 S	406.197	1.08067	0.111929	0.62336	0.613333	0.883825
pos	Lysopg 18:1	C24 H47 O9 P	510.295	0.767462	-0.381832	0.187661	0.608333	0.665336
pos	Adrenosterone	C19 H24 O3	300.173	1.22924	0.29777	0.897486	0.491667	0.323623
pos	3,3-dimethyl-1-[4-(trifluoromethoxy)phenyl]piperidine-2,6-dione	C14 H14 F3 N O3	301.096	1.4467	0.532765	0.245936	0.598333	1.33607
pos	Gly-Ile	C8 H16 N2 O3	188.112	0.747505	-0.419846	0.0305983	0.725	1.02023
pos	1-(3-ethyl-2,4-dihydroxy-6-methoxyphenyl)butan-1-one	C13 H18 O4	220.11	1.74283	0.80143	0.617794	0.545	0.396575
pos	Guanidineacetic acid	C3 H7 N3 O2	117.054	0.783828	-0.35139	0.383056	0.566667	1.37202
pos	1-(3,4-dimethoxyphenyl)ethan-1-one oxime	C10 H13 N O3	195.09	0.84983	-0.234754	0.0637766	0.646667	0.961361
pos	2-Methylbutyroylcarnitine	C12 H23 N O4	245.164	0.784101	-0.350888	0.0931712	0.643333	0.948153
pos	L-Cystine	C6 H12 N2 O4 S2	240.024	17.7717	4.15151	0.0851609	0.686667	0.776945
pos	1-[4-hydroxy-3-(3-methylbut-2-en-1-yl)phenyl]ethan-1-one	C13 H16 O2	204.116	0.411821	-1.27991	0.00641646	0.701667	1.21528
pos	7-Ketodeoxycholic acid	C24 H38 O5	406.272	2.41993	1.27496	0.097195	0.651667	1.07205
pos	tert-Butyl N-[1-(aminocarbonyl)-3-methylbutyl]carbamate	C11 H22 N2 O3	230.164	0.933666	-0.0990208	0.648134	0.478333	0.769965
pos	PC (14:1e/3:0)	C25 H50 N O7 P	507.334	1.38917	0.474223	0.709023	0.556667	1.19367
pos	2-[2-(2-pyridyloxy)ethoxy]pyridine	C12 H12 N2 O2	238.071	0.561357	-0.833011	0.0102079	0.798333	1.22181
pos	Acetophenone	C8 H8 O	120.058	1.08085	0.112166	0.379902	0.623333	0.647513
pos	Sphingosine (d18:1)	C18 H37 N O2	299.283	0.776823	-0.364342	0.752048	0.546667	0.441683
pos	RMH	C17 H30 N8 O4 S	464.197	0.471132	-1.0858	0.0518098	0.628333	1.10858
pos	Pyridoxal 5'-phosphate hydrate	C8 H10 N O6 P	247.025	1.06756	0.0943206	0.951329	0.58	0.476468
pos	Noroxymorphone	C16 H17 N O4	287.116	1.06473	0.0904875	0.241642	0.676667	0.641284
pos	DL-Arginine	C6 H14 N4 O2	174.112	1.09057	0.125078	0.742459	0.556667	0.146284
pos	5-(benzyloxy)-2-(hydroxymethyl)-1,4-dihydropyridin-4-one	C13 H13 N O3	231.09	0.388267	-1.36488	0.000987124	0.746667	1.42245
pos	NAT13-331713_POS	C26 H30 N4 O3	892.458	3.33613	1.73817	0.48036	0.471667	0.310241
pos	N1-(5-methylisoxazol-3-yl)-2-morpholinoacetamide	C10 H15 N3 O3	247.093	8.02463	3.00443	0.930749	0.65	0.959471
pos	7-(2-aminophenyl)heptanoic acid	C13 H19 N O2	243.118	0.862034	-0.214183	0.262036	0.625	0.522901
pos	4-methoxy-6-[2-(4-methoxyphenyl)ethyl]-2H-pyran-2-one	C15 H16 O4	282.086	0.551076	-0.859676	0.00231811	0.758333	1.55264
pos	(1R,2R)-trans-N-Boc-1,2-cyclohexanediamine	C11 H22 N2 O2	214.169	1.04959	0.0698324	0.710494	0.553333	1.61588
pos	N-Acetyl-1-aspartylglutamic acid	C11 H16 N2 O8	304.091	1.046	0.064886	0.829935	0.571667	0.958632
pos	JWH 122 N-(4-pentenyl) analog	C25 H23 N O	353.183	0.830428	-0.268073	0.0575844	0.625	0.983356
pos	Mevastatin	C23 H34 O5	390.241	1.27662	0.352324	0.389251	0.63	0.431773
pos	3,4-Dihydroxybenzaldehyde	C7 H6 O3	138.032	1.50152	0.586422	0.91692	0.61	0.11013
pos	HMK	C17 H30 N6 O4 S	396.195	0.305665	-1.70998	0.0318641	0.705	1.04748
pos	4-(cyclohexylmethyl)-6-(2-thienyl)-2,3-dihydropyridazin-3-one hydrate	C15 H18 N2 O S	296.096	0.820695	-0.285082	0.407606	0.61	0.646309
pos	Trifolin	C21 H20 O11	448.101	13.595	3.765	0.0573967	0.55	0.799544
pos	RMK	C17 H35 N7 O4 S	415.24	1.98176	0.986779	0.46617	0.533333	1.03247
pos	6α-Methylprednisolone 21-hemisuccinate	C26 H34 O8	474.226	1.8302	0.872002	0.590815	0.533333	0.563967
pos	Indole-3-lactic acid	C11 H11 N O3	205.074	2.57428	1.36417	0.141371	0.603333	0.856646
pos	N6-Succinyl Adenosine	C14 H17 N5 O8	383.109	1.50032	0.585272	0.769304	0.52	0.871372
pos	Tryptamine	C10 H12 N2	160.1	3.85562	1.94696	0.0032342	0.735	1.20415
pos	4-Hydroxyquinoline	C9 H7 N O	145.056	0.927271	-0.108937	0.377764	0.63	0.790778
pos	Hesperetin	C16 H14 O6	151.04	0.667745	-0.582632	0.0549345	0.658333	0.910301
pos	phenyl 2-phenoxynicotinate	C18 H13 N O3	291.09	0.214583	-2.22039	0.000257853	0.816667	1.72686
pos	Carbadox	C11 H10 N4 O4	262.067	2.60298	1.38017	0.243048	0.565	0.766157
pos	ethyl 4-amino-2-(methylsulfanyl)-1,3-thiazole-5-carboxylate	C7 H10 N2 O2 S2	218.02	0.757238	-0.401181	0.267646	0.555	0.698059
pos	6-Methoxyquinoline N-oxide	C10 H9 N O2	175.064	0.942437	-0.0855313	0.306226	0.603333	0.693342
pos	Calcium D-Panthotenate	C18 H32 Ca N2 O10	476.168	0.797517	-0.326412	0.134612	0.623333	0.829432
pos	γ-Linolenic acid ethyl ester	C20 H34 O2	312.267	0.716683	-0.480593	0.591619	0.51	0.4067
pos	16,16-Dimethyl prostaglandin A1	C22 H36 O4	346.249	1.06656	0.0929632	0.31166	0.595	1.09018
pos	Adipamide	C6 H12 N2 O2	144.09	1.31621	0.396391	0.802428	0.488333	0.24347
pos	2-methyl-4-[(3-methyl-2-thienyl)methylene]-1,3-oxazol-5(4H)-one	C10 H9 N O2 S	207.036	4.38399	2.13224	0.6238	0.693333	0.408189
pos	Coenzyme Q2	C19 H26 O4	318.184	1.97291	0.980322	0.826237	0.495	1.05717
pos	4-(2,3-dihydro-1,4-benzodioxin-6-yl)butanoic acid	C12 H14 O4	222.09	0.906814	-0.141121	0.835585	0.525	0.565869
pos	lithocholic acid 3-sulfate sodium salt	C24 H38 O6 S Na2	500.219	0.82005	-0.286216	0.532744	0.566667	0.913126
pos	2-methyl-1,2-dihydrophthalazin-1-one	C9 H8 N2 O	143.038	0.89795	-0.155293	0.120846	0.628333	0.683035
pos	Uric acid	C5 H4 N4 O3	168.029	0.596303	-0.745882	0.132183	0.631667	0.704122
pos	Dinophysistoxin-2	C44 H68 O13	804.465	10.6149	3.40801	0.848031	0.676667	0.381628
pos	Pantethine	C22 H42 N4 O8 S2	554.246	1.49244	0.577672	0.166521	0.605	1.43466
pos	Corey Lactone Diol	C8 H12 O4	172.074	0.773135	-0.371208	0.0519286	0.685	0.872482
pos	2-(4-chlorophenyl)-N,N-dimethylethanethioamide	C10 H12 Cl N S	213.041	1.84182	0.881135	0.52987	0.521667	0.273921
pos	O-Arachidonoyl ethanolamine	C22 H37 N O2	347.281	1.27331	0.348585	0.0228193	0.676667	1.20967
pos	N6,N6,N6-Trimethyl-L-lysine	C9 H20 N2 O2	188.153	2.02606	1.01868	0.543305	0.506667	0.656199
pos	3-(2-Naphthyl)-D-Alanine	C13 H13 N O2	215.095	1.1459	0.196481	0.702352	0.528333	0.591812
pos	HET0016	C12 H18 N2 O	228.123	1.133	0.180143	0.795855	0.473333	0.908958
pos	4-[4-chloro-2-nitro-5-(1H-pyrrol-1-yl)phenyl]morpholine	C14 H14 Cl N3 O3	307.073	2.1943	1.13376	0.83209	0.601667	0.363471
pos	PD 0200347	C10 H17 N3 O2	211.133	1.51583	0.600109	0.131691	0.651667	1.14578
pos	ethyl 5-methoxy-2-methyl-1-phenyl-1H-indole-3-carboxylate	C19 H19 N O3	287.159	0.35128	-1.50931	0.000980911	0.76	1.46178
pos	3-(5,7-dimethoxy-4-oxo-4H-chromen-2-yl)propanoic acid	C14 H14 O6	278.078	0.195938	-2.35153	0.151942	0.605	0.754956
pos	Capsaicin	C18 H27 N O3	305.2	0.146783	-2.76824	0.0680154	0.653333	1.59993
pos	4,5-diphenyl-1,3-oxazole-2-thiol	C15 H11 N O S	253.053	7.10582	2.829	0.0855706	0.533333	0.655137
pos	Imidazoleacetic acid	C5 H6 N2 O2	126.043	0.793953	-0.332875	0.202184	0.615	1.19405
pos	octadec-9-ynoic acid	C18 H32 O2	262.23	0.902441	-0.148096	0.291478	0.591667	0.796135
pos	Glycyl-L-leucine	C8 H16 N2 O3	188.117	0.878247	-0.187301	0.349629	0.458333	0.418748
pos	KLK	C18 H37 N5 O4	387.278	0.746104	-0.422551	0.932302	0.515	0.969921
pos	2-Phenylacetamide	C8 H9 N O	135.069	1.43939	0.525454	0.389169	0.593333	1.28811
pos	1,7-bis(4-hydroxyphenyl)-5-methoxyheptan-3-one	C20 H24 O4	156.096	1.03638	0.0515476	0.993786	0.506667	0.778817
pos	Palmitoylcarnitine	C23 H45 N O4	399.336	0.350831	-1.51115	0.0285111	0.748333	1.27346
pos	L-Threonic acid Calcium Salt	C8 H14 Ca O10	310.02	0.884021	-0.177848	0.0998122	0.666667	0.738974
pos	D-Ribulose 1,5-bisphosphate	C5 H12 O11 P2	309.984	1.13064	0.177139	0.731621	0.523333	0.345336
pos	DLK	C16 H30 N4 O6	374.217	0.916513	-0.125773	0.701188	0.525	0.172367
pos	Apocynin	C9 H10 O3	166.063	2.17111	1.11843	0.69149	0.535	0.626811
pos	O-Desmethylnaproxen	C13 H12 O3	216.079	0.943485	-0.0839282	0.182942	0.673333	0.568126
pos	Aflatoxin M1	C17 H12 O7	328.059	15.7517	3.97744	2.17498e-06	0.815	1.97136
pos	Indoxylsulfuric acid	C8 H7 N O4 S	213.01	0.999029	-0.00140204	0.450531	0.591667	1.1475
pos	Ureidoisobutyric Acid	C5 H10 N2 O3	146.07	0.770113	-0.376858	0.0366177	0.721667	0.939895
pos	N'-[6-(tert-butyl)thieno[3,2-d]pyrimidin-4-yl]-4-methylbenzohydrazide	C18 H20 N4 O S	362.119	1.1315	0.178232	0.894681	0.606667	0.507842
pos	morpholino(quinolin-6-yl)methanone	C14 H14 N2 O2	242.106	2.79301	1.48182	0.422921	0.525	0.646421
pos	3-hydroxyquinuclidine-3-carbonitrile hydrochloride	C8 H12 N2 O	170.106	0.69854	-0.517586	0.0151553	0.73	1.22252
pos	N1-(3-chlorophenyl)-2-cycloheptylidenhydrazine-1-carbothioamide	C14 H18 Cl N3 S	257.137	0.44474	-1.16897	0.00162765	0.77	1.41768
pos	N7-Methylguanosine	C11 H17 N5 O5	299.122	0.70198	-0.510498	0.0376722	0.675	0.992006
pos	6β-Hydroxyfluoxymesterone	C20 H29 F O4	167.59	0.799818	-0.322256	0.0610725	0.633333	0.91038
pos	N1-(4-cyclohexylphenyl)-2-[(4-methylphenyl)thio]acetamide	C21 H25 N O S	361.141	0.552045	-0.857142	0.0216786	0.7	1.19304
pos	Orotic acid	C5 H4 N2 O4	156.018	0.286742	-1.80217	0.000506155	0.771667	1.57069
pos	Cyclocytidine	C9 H12 Cl N3 O4	261.052	0.77714	-0.363754	0.450957	0.6	0.439181
pos	L-Phenylalanine	C9 H11 N O2	165.079	1.30282	0.381641	0.773722	0.5	0.620526
pos	Tramadol N-Oxide	C16 H25 N O3	279.184	0.369523	-1.43626	0.0202621	0.695	1.12436
pos	L-arginine	C6 H14 N4 O2	174.112	1.10468	0.143631	0.379956	0.546667	1.2336
pos	3-(5-phenyl-1,3-oxazol-2-yl)-4-(trifluoromethyl)pyridine	C15 H9 F3 N2 O	290.064	0.235741	-2.08473	0.00982618	0.711667	1.32491
pos	4-Methyl-5-thiazoleethanol	C6 H9 N O S	143.041	0.128687	-2.95806	0.00190555	0.753333	1.44862
pos	α-Pinene-2-oxide	C10 H16 O	152.12	0.936669	-0.0943886	0.698858	0.535	0.896944
pos	4-{3-[(3,4-dihydroxyphenyl)methyl]-2-methylbutyl}benzene-1,2-diol	C18 H22 O4	319.177	0.46968	-1.09025	0.292323	0.583333	0.607166
pos	S-Methyl-L-cysteine	C4 H9 N O2 S	135.036	0.352141	-1.50577	0.0435435	0.703333	1.619
pos	Oleoyl ethanolamide	C20 H39 N O2	325.299	1.0212	0.0302634	0.0559676	0.681667	1.07812
pos	Urocanic acid	C6 H6 N2 O2	138.043	0.497779	-1.00642	0.0891114	0.678333	0.999467
pos	Gatifloxacin	C19 H22 F N3 O4	375.159	1.56666	0.647692	0.340987	0.583333	1.64057
pos	Arachidonoyl ethanolamide phosphate	C22 H38 N O5 P	876.492	12.2692	3.61697	0.982293	0.593333	0.250018
pos	Myricetin	C15 H10 O8	318.038	5.73958	2.52094	0.194727	0.545	0.514825
pos	Desoxycortone	C21 H30 O3	330.22	0.661347	-0.596521	0.0405341	0.678333	1.15823
pos	Bis(3,5,5-trimethylhexyl) phthalate	C26 H42 O4	418.309	1.07218	0.100542	0.59211	0.59	0.56094
pos	N-Desmethylvenlafaxine	C16 H25 N O2	263.189	0.477783	-1.06557	0.0135928	0.711667	1.22233
pos	9-Methyluric acid	C6 H6 N4 O3	182.044	0.976577	-0.0341946	0.257409	0.618333	0.891358
pos	L-Asparagine	C4 H8 N2 O3	132.054	2.00624	1.00449	0.441724	0.63	0.345292
pos	(±)8-HEPE	C20 H30 O3	300.207	0.426415	-1.22967	0.0259409	0.66	1.09723
pos	Maslinic acid	C30 H48 O4	494.338	4.59139	2.19893	0.487318	0.495	0.908477
pos	UR-144 N-(2-hydroxypentyl) metabolite	C21 H29 N O2	327.216	1.35871	0.442242	0.663228	0.536667	0.218686
pos	methyl isoquinoline-3-carboxylate	C11 H9 N O2	187.061	1.35094	0.433966	0.278895	0.581667	0.49559
pos	ACar 5:0	C12 H24 N O4	245.163	5.73605	2.52006	0.0346452	0.59	0.825486
pos	Imidazolelactic acid	C6 H8 N2 O3	156.054	0.60692	-0.720423	0.251366	0.618333	0.56507
pos	1,7-bis(4-hydroxyphenyl)heptan-3-one	C19 H22 O3	280.147	1.38443	0.469295	0.84586	0.525	1.19729
pos	1-(2-chlorobenzyl)-2-[(2,4-dichlorophenoxy)methyl]-1H-benzimidazole	C21 H15 Cl3 N2 O	416.021	1.09172	0.126606	0.0453036	0.805	1.01352
pos	Andrographolide	C20 H30 O5	350.209	0.571681	-0.806719	0.000590696	0.768333	1.51608
pos	MMK	C16 H32 N4 O4 S2	390.176	0.542357	-0.882684	6.59513e-05	0.84	1.64564
pos	6-[2-(2H-1,3-benzodioxol-5-yl)ethyl]-4-methoxy-2H-pyran-2-one	C15 H14 O5	274.085	0.324272	-1.62473	0.0747895	0.655	1.1534
pos	(11E,15Z)-9,10,13-trihydroxyoctadeca-11,15-dienoic acid	C18 H32 O5	350.207	1.03875	0.0548434	0.993675	0.566667	1.32678
pos	5-amino-1-phenyl-1H-pyrazole-4-carbonitrile	C10 H8 N4	184.075	0.2724	-1.8762	0.0428138	0.645	1.0293
pos	6-Phosphogluconic acid	C6 H13 O10 P	276.025	1.83918	0.87906	0.472356	0.661667	0.529263
pos	LDGTS 16:0	C26 H51 N O6	473.373	0.372729	-1.4238	0.186192	0.605	1.35493
pos	Methyl cinnamate	C10 H10 O2	162.068	3.05418	1.61078	0.961365	0.575	0.737954
pos	N1-Acetylspermine	C12 H28 N4 O	244.227	0.695622	-0.523624	0.904743	0.518333	0.164459
pos	Spermidine	C7 H19 N3	145.158	0.690237	-0.534836	0.0434411	0.688333	0.865967
pos	Psychosine	C24 H47 N O7	461.336	1.05641	0.0791755	0.413229	0.596667	0.354945
pos	Cytidine	C9 H13 N3 O5	243.086	0.87302	-0.195913	0.0889876	0.653333	0.737069
pos	α-Hydroxyalprazolam	C17 H13 Cl N4 O	151.047	0.492645	-1.02138	0.000143541	0.783333	1.52377
pos	4-Hydroxyalprazolam	C17 H13 Cl N4 O	324.075	0.490437	-1.02786	0.000155479	0.783333	1.51647
pos	LLK	C18 H36 N4 O4	372.275	0.814712	-0.295639	0.130341	0.635	0.663391
pos	4-(1H-pyrazol-1-yl)-N,N-bis(2-pyridinylmethyl)benzenesulfonamide	C21 H19 N5 O2 S	423.136	1.04803	0.0676796	0.622807	0.546667	0.856981
pos	α-Linolenoyl ethanolamide	C20 H35 N O2	321.267	0.862915	-0.21271	0.356276	0.616667	0.960521
pos	1,4-dihydroxyheptadec-16-en-2-yl acetate	C19 H36 O4	350.244	0.790953	-0.338337	0.584484	0.538333	1.00472
pos	Methyl dihydrojasmonate	C13 H22 O3	226.157	0.746117	-0.422526	0.0536726	0.646667	0.790683
pos	Morphine	C17 H19 N O3	285.137	0.795926	-0.329294	0.432627	0.555	0.564728
pos	Gamma-Aminobutyric acid	C4 H9 N O2	103.064	1.50026	0.585213	0.557785	0.518333	0.30319
pos	N-METHYL (-)EPHEDRINE	C11 H17 N O	179.131	0.836137	-0.258189	0.255956	0.608333	0.705932
pos	Valerophenone	C11 H14 O	162.105	3.10457	1.63439	0.77449	0.62	0.569639
pos	3-(4-morpholinophenyl)-2-(4-nitrophenyl)acrylonitrile	C19 H17 N3 O3	318.101	3.7397	1.90292	0.00238182	0.746667	2.17889
pos	QQH	C16 H25 N7 O6	433.166	2.20098	1.13815	0.386361	0.635	0.78905
pos	Vatalanib dihydrochloride	C20 H15 Cl N4	346.099	4.27584	2.09621	0.47688	0.558333	0.65079
pos	13,14-dihydro-15-keto-PGD2	C20 H32 O5	352.226	0.324871	-1.62206	0.000510908	0.791667	1.56987
pos	Methyl palmitate	C17 H34 O2	270.257	0.846416	-0.240561	0.0826827	0.641667	0.77837
pos	2-(cyclopropylcarbonyl)-3-(5-fluoroanilino)acrylonitrile	C13 H11 F N3 O	280.092	1.14077	-0.0177448	0.312323	0.629214	0.9245
pos	N2-tetrahydrofuran-2-ylmethyl-4-(4-fluorophenyl)-1,3-thiazol-3-amine	C14 H15 F N3 O S	280.035	1.13037	-0.0177467	0.31231	0.629227	0.924643
pos	L-Ergothioneine	C9 H15 N3 O3 S	279.977	1.11998	-0.0177486	0.312297	0.629239	0.924787
pos	Phenethylamine	C8 H12 N	279.92	1.10959	-0.0177505	0.312285	0.629251	0.92493
pos	3-chloro-4-methylquinolin-3-ol	C10 H9 Cl N O	279.862	1.0992	-0.0177524	0.312272	0.629264	0.925073
pos	2,3-Dinor-TXB3	C18 H30 O7	279.805	1.0888	-0.0177544	0.312259	0.629276	0.925217
pos	α-Pyrrolidinononanophenone	C19 H30 N O	279.747	1.07841	-0.0177563	0.312247	0.629288	0.92536
pos	(S)-beta-Aminoisobutyric Acid	C4 H9 N O3	279.69	1.06802	-0.0177582	0.312234	0.6293	0.925504
pos	Ethyl methylphenylglycidate	C12 H14 O4	279.632	1.05763	-0.0177601	0.312221	0.629313	0.925647
pos	(4-benzoylpiperidino)[5-(tert-butyl)phenyl]methanone	C23 H27 N O3	279.575	1.04724	-0.017762	0.312208	0.629325	0.925791
pos	Adipic acid	C6 H10 O5	279.517	1.03684	-0.0177639	0.312196	0.629337	0.925934
pos	EMK	C16 H30 N4 O7 S	279.46	1.02645	-0.0177658	0.312183	0.629349	0.926078
pos	1-(4-methyl-2-morpholino-1,3-thiazol-5-yl)ethan-2-one	C10 H14 N2 O3 S	279.402	1.01606	-0.0177678	0.31217	0.629362	0.926221
pos	3-Phenylethylamine	C8 H3 N	279.345	1.00567	-0.0177697	0.312158	0.629374	0.926365
pos	Indole	C8 H1 N	279.287	0.995273	-0.0177716	0.312145	0.629386	0.926508
pos	γ-Cyhalothrin	C23 H19 Cl F3 N O4	279.23	0.98488	-0.0177735	0.312132	0.629398	0.926652
pos	Phe-Pro	C14 H18 N2 O4	279.172	0.974488	-0.0177754	0.312119	0.629411	0.926795
pos	JWH 018 N-(6-chloropentyl) analog	C24 H23 Cl N O	279.115	0.964095	-0.0177773	0.312107	0.629423	0.926939
pos	2-deoxyglucose-7-phosphate	C6 H13 O9 P	279.057	0.953703	-0.0177792	0.312094	0.629435	0.927082
pos	(+/-)8(10)-EET	C20 H32 O4	279	0.94331	-0.0177812	0.312081	0.629448	0.927226
pos	N-P-Coumaroyl Spermidine	C16 H25 N3 O3	278.943	0.932918	-0.0177831	0.312069	0.62946	0.927369
pos	11(Z),14(Z),18(Z)-Eicosatrienoic acid	C20 H34 O3	278.885	0.922525	-0.017785	0.312056	0.629472	0.927513
pos	5-hydroxy-6,7-dimethoxy-2-phenyl-4H-chromen-5-one	C17 H14 O6	278.828	0.912133	-0.0177869	0.312043	0.629484	0.927656
pos	GQH	C13 H20 N6 O6	278.77	0.90174	-0.0177888	0.31203	0.629497	0.9278
pos	(2E,4E)-N-[2-(4-hydroxyphenyl)ethyl]dodeca-2,5-dienamide	C20 H29 N O3	278.713	0.891348	-0.0177907	0.312018	0.629509	0.927943
pos	Nonanoic acid	C9 H18 O3	278.655	0.880955	-0.0177927	0.312005	0.629521	0.928087
pos	4,6,8-trihydroxy-7-methoxy-3-methyl-3,4-dihydro-1H-2-benzopyran-2-one	C11 H12 O7	278.598	0.870563	-0.0177946	0.311992	0.629533	0.92823
pos	7-(Dimethylamino)purine	C7 H9 N6	278.54	0.86017	-0.0177965	0.31198	0.629546	0.928374
pos	L-Cystathionine	C7 H14 N2 O5 S	278.483	0.849778	-0.0177984	0.311967	0.629558	0.928517
pos	D-threo-Isocitric acid	C6 H8 O8	278.425	0.839385	-0.0178003	0.311954	0.62957	0.928661
pos	(2E)-3-(3,4-dimethoxyphenyl)prop-3-enoic acid	C11 H12 O5	278.368	0.828993	-0.0178022	0.311941	0.629583	0.928804
pos	Methanandamide	C23 H39 N O3	278.31	0.818601	-0.0178041	0.311929	0.629595	0.928948
pos	6-phospho-D-glucono-1,6-lactone	C6 H11 O10 P	278.253	0.808208	-0.0178061	0.311916	0.629607	0.929091
pos	Proscillaridin A	C30 H42 O9	278.195	0.797816	-0.017808	0.311903	0.629619	0.929235
pos	4-(1H-imidazol-2-yl)benzoic acid	C10 H8 N2 O3	278.138	0.787423	-0.0178099	0.311891	0.629632	0.929378
pos	HLK	C18 H32 N6 O5	278.08	0.777031	-0.0178118	0.311878	0.629644	0.929522
pos	7-(2-thienyl)[1,2,4]triazolo[4,4-a]pyrimidine	C9 H6 N5 S	278.023	0.766638	-0.0178137	0.311865	0.629656	0.929665
pos	Obacunone	C26 H30 O8	277.965	0.756246	-0.0178156	0.311852	0.629668	0.929809
pos	N-Arachidonoyl-L-serine	C23 H37 N O5	277.908	0.745853	-0.0178176	0.31184	0.629681	0.929952
pos	N-Tetradecanamide	C14 H30 N O	277.85	0.735461	-0.0178195	0.311827	0.629693	0.930096
pos	Amoxicillin	C16 H19 N3 O6 S	277.793	0.725068	-0.0178214	0.311814	0.629705	0.930239
pos	6,9-dimethoxy-11H-indeno[1,2-b]quinoxalin-12-one	C17 H12 N2 O4	277.735	0.714676	-0.0178233	0.311802	0.629717	0.930383
pos	HNK	C16 H27 N7 O6	277.678	0.704283	-0.0178252	0.311789	0.62973	0.930526
pos	5,5-dimethyl-3-morpholinocyclohex-2-en-2-one	C12 H19 N O3	277.62	0.693891	-0.0178271	0.311776	0.629742	0.93067
pos	WMH	C22 H28 N6 O5 S	277.563	0.683498	-0.017829	0.311763	0.629754	0.930813
pos	3,4-dihydroxy-4-(4-methoxyphenyl)-1,2,3,4-tetrahydroquinolin-3-one	C16 H15 N O5	277.505	0.673106	-0.017831	0.311751	0.629767	0.930957
pos	8α-Hydroxytestosterone	C19 H28 O4	277.448	0.662713	-0.0178329	0.311738	0.629779	0.9311
pos	Asparagine	C4 H8 N2 O4	277.39	0.652321	-0.0178348	0.311725	0.629791	0.931244
pos	Creatine	C4 H9 N3 O3	277.333	0.641928	-0.0178367	0.311713	0.629803	0.931387
pos	methyl 3,4,5-trihydroxycyclohex-1-ene-2-carboxylate	C8 H12 O6	277.276	0.631536	-0.0178386	0.3117	0.629816	0.93153
pos	3-(tert-butyl)-1-methyl-4,5-dihydro-1H-pyrazol-6-one	C8 H14 N3 O	277.218	0.621143	-0.0178405	0.311687	0.629828	0.931674
pos	Tetrahydroaldosterone	C21 H32 O6	277.161	0.610751	-0.0178424	0.311675	0.62984	0.931817
pos	2-(1H-benzimidazol-2-yl)-N-[5-(benzyloxy)phenyl]benzamide	C27 H22 N4 O3	277.103	0.600359	-0.0178444	0.311662	0.629852	0.931961
pos	Phellamurin	C26 H30 O12	277.046	0.589966	-0.0178463	0.311649	0.629865	0.932104
pos	L-Saccharopine	C11 H20 N2 O7	276.988	0.579574	-0.0178482	0.311636	0.629877	0.932248
pos	Citicoline	C14 H26 N4 O11 P3	276.931	0.569181	-0.0178501	0.311624	0.629889	0.932391
pos	3',5'-Trimethylene-α-pyrrolidinobutiophenone	C17 H24 N O	276.873	0.558789	-0.017852	0.311611	0.629901	0.932535
pos	1-(7-methoxy-2-oxo-2H-chromen-8-yl)-3-methyl-3-oxobutyl acetate	C17 H18 O7	276.816	0.548396	-0.0178539	0.311598	0.629914	0.932678
pos	19-β-Glycyrrhetinic acid	C30 H46 O5	276.758	0.538004	-0.0178559	0.311586	0.629926	0.932822
pos	Isoquercetrin	C21 H20 O13	276.701	0.527611	-0.0178578	0.311573	0.629938	0.932965
pos	ACar 19:1	C26 H52 N O5	276.643	0.517219	-0.0178597	0.31156	0.629951	0.933109
pos	2-[(butylamino)(imino)methyl]-1-oxohydrazinium-2-olate	C5 H12 N4 O3	276.586	0.506826	-0.0178616	0.311547	0.629963	0.933252
pos	Dopamine HCl	C8 H12 Cl N O3	276.528	0.496434	-0.0178635	0.311535	0.629975	0.933396
pos	Fenbendazole sulfone	C15 H13 N3 O5 S	276.471	0.486041	-0.0178654	0.311522	0.629987	0.933539
pos	N-morpholino-N'-[(5-nitro-4-thienyl)carbonyl]urea	C10 H12 N4 O6 S	276.413	0.475649	-0.0178673	0.311509	0.63	0.933683
pos	Glucose 2-phosphate	C6 H13 O10 P	276.356	0.465256	-0.0178693	0.311497	0.630012	0.933826
pos	Dl-4-Hydroxynorvaline	C5 H11 N O4	276.298	0.454864	-0.0178712	0.311484	0.630024	0.93397
pos	U-47700-d7	C16 H16 [2]H6 Cl2 N3 O	276.241	0.444471	-0.0178731	0.311471	0.630036	0.934113
pos	Solanine	C45 H73 N O16	276.183	0.434079	-0.017875	0.311458	0.630049	0.934257
pos	Taurocholic acid sodium salt hydrate	C26 H45 N Na O8 S	276.126	0.423686	-0.0178769	0.311446	0.630061	0.9344
pos	Homogentisic Acid	C8 H8 O5	276.068	0.413294	-0.0178788	0.311433	0.630073	0.934544
pos	12-Oxoetiocholanolone	C19 H28 O4	276.011	0.402901	-0.0178807	0.31142	0.630085	0.934687
pos	Glycitein	C16 H12 O6	275.953	0.392509	-0.0178827	0.311408	0.630098	0.934831
pos	Spiculisporic Acid	C17 H28 O7	275.896	0.382116	-0.0178846	0.311395	0.63011	0.934974
pos	4-(4-chlorophenoxy)-3,5-dimethyl-2H-pyrazole	C11 H11 Cl N3 O	275.838	0.371724	-0.0178865	0.311382	0.630122	0.935118
pos	CYM-5521	C21 H19 N3 O3	275.781	0.361332	-0.0178884	0.311369	0.630135	0.935261
pos	Methyl-3-aminobenzoate	C8 H9 N O3	275.723	0.350939	-0.0178903	0.311357	0.630147	0.935405
pos	1,5,8-Trihydroxy-9-oxo-9H-xanthen-4-yl beta-D-glucopyranoside	C19 H18 O12	275.666	0.340547	-0.0178922	0.311344	0.630159	0.935548
pos	N1-cyclooctyl-4-hydroxy-2-piperidinecarbothioamide	C14 H26 N3 O S	275.608	0.330154	-0.0178942	0.311331	0.630171	0.935692
pos	3,3-dimethyl-2-morpholino-2,3-dihydrobenzo[b]furan-6-ol	C14 H19 N O4	275.551	0.319762	-0.0178961	0.311319	0.630184	0.935835
pos	Prolylleucine	C11 H20 N2 O4	275.494	0.309369	-0.017898	0.311306	0.630196	0.935979
pos	4-O-Feruloylquinic acid	C17 H20 O10	275.436	0.298977	-0.0178999	0.311293	0.630208	0.936122
pos	YMK	C20 H32 N4 O6 S	275.379	0.288584	-0.0179018	0.31128	0.63022	0.936266
pos	N1-(2,3-dihydro-1,4-benzodioxin-7-yl)acetamide	C10 H11 N O4	275.321	0.278192	-0.0179037	0.311268	0.630233	0.936409
pos	O,O-Diethyl thiophosphate	C4 H11 O4 P S	275.264	0.267799	-0.0179056	0.311255	0.630245	0.936553
pos	HPK	C17 H28 N6 O5	275.206	0.257407	-0.0179076	0.311242	0.630257	0.936696
pos	16-OxoEDE	C20 H34 O4	275.149	0.247014	-0.0179095	0.31123	0.630269	0.93684
pos	ACar 17:2	C24 H46 N O5	275.091	0.236622	-0.0179114	0.311217	0.630282	0.936983
pos	15-Deoxy-Δ12,14-prostaglandin A2	C20 H30 O4	275.034	0.226229	-0.0179133	0.311204	0.630294	0.937127
pos	2-(allylthio)-4,5-diphenyl-2H-imidazole	C18 H16 N3 S	274.976	0.215837	-0.0179152	0.311191	0.630306	0.93727
pos	3-(4-methoxyphenyl)-1-methyl-1H-1,2,4-triazol-6-ol	C10 H11 N3 O3	274.919	0.205444	-0.0179171	0.311179	0.630319	0.937414
pos	4-ethoxy-N-[(5-methoxyphenyl)methylene]aniline	C16 H17 N O3	274.861	0.195052	-0.017919	0.311166	0.630331	0.937557
pos	3-hydroxy-2-[5-nitro-2-(2-pyrrolidinyl)benzyl]propanenitrile	C14 H17 N3 O4	274.804	0.184659	-0.017921	0.311153	0.630343	0.9377
pos	Anacardic acid	C22 H36 O4	274.746	0.174267	-0.0179229	0.311141	0.630355	0.937844
pos	4-[4-(trifluoromethoxy)anilino]-2H-chromen-3-one	C16 H10 F3 N O4	274.689	0.163874	-0.0179248	0.311128	0.630368	0.937987
pos	DAG (4:0/18:3)	C25 H44 O6	274.631	0.153482	-0.0179267	0.311115	0.63038	0.938131
pos	1,7-bis(3,4-dihydroxyphenyl)heptan-4-one	C19 H22 O6	274.574	0.14309	-0.0179286	0.311102	0.630392	0.938274
pos	5-oxododecanedioic acid	C12 H20 O6	274.516	0.132697	-0.0179305	0.31109	0.630404	0.938418
pos	3-(tert-butyl)-1-methyl-N-(2-oxo-3-azepanyl)-1H-pyrazole-6-carboxamide	C15 H24 N4 O3	274.459	0.122305	-0.0179325	0.311077	0.630417	0.938561
pos	8,16-Dihete	C20 H32 O5	274.401	0.111912	-0.0179344	0.311064	0.630429	0.938705
pos	Paraxanthine	C7 H8 N4 O3	274.344	0.10152	-0.0179363	0.311052	0.630441	0.938848
pos	WQH	C22 H27 N7 O6	274.286	0.0911271	-0.0179382	0.311039	0.630454	0.938992
pos	2'-Deoxyadenosine-6'-monophosphate	C10 H14 N5 O7 P	274.229	0.0807347	-0.0179401	0.311026	0.630466	0.939135
pos	Emetine	C29 H40 N2 O5	274.171	0.0703422	-0.017942	0.311013	0.630478	0.939279
pos	Glycolithocholic acid	C26 H43 N O5	274.114	0.0599497	-0.0179439	0.311001	0.63049	0.939422
pos	N1-[4-(3-nitrovinyl)phenyl]acetamide	C10 H10 N2 O4	274.056	0.0495572	-0.0179459	0.310988	0.630503	0.939566
pos	pentane-1,2,3,4,6-pentol	C5 H12 O6	273.999	0.0391648	-0.0179478	0.310975	0.630515	0.939709
pos	N-Desmethylclomipramine	C18 H21 Cl N3	273.941	0.0287723	-0.0179497	0.310963	0.630527	0.939853
pos	Methyl 4-indolyacetate	C11 H11 N O3	273.884	0.0183798	-0.0179516	0.31095	0.630539	0.939996
pos	N-Methylthreonine	C5 H11 N O4	273.827	0.00798732	-0.0179535	0.310937	0.630552	0.94014
pos	Paeoniflorin	C23 H28 O12	273.769	-0.00240516	-0.0179554	0.310924	0.630564	0.940283
pos	Caprolactam	C6 H12 N O	273.712	-0.0127976	-0.0179574	0.310912	0.630576	0.940427
pos	Coumarin	C9 H6 O3	273.654	-0.0231901	-0.0179593	0.310899	0.630588	0.94057
pos	Argatroban	C23 H36 N6 O6 S	273.597	-0.0335826	-0.0179612	0.310886	0.630601	0.940714
pos	5-Hydroxyretinoic Acid	C20 H28 O4	273.539	-0.0439751	-0.0179631	0.310874	0.630613	0.940857
pos	D-(+)-Glucose	C6 H12 O7	273.482	-0.0543675	-0.017965	0.310861	0.630625	0.941001
pos	Bergapten	C12 H8 O5	273.424	-0.06476	-0.0179669	0.310848	0.630638	0.941144
pos	(1E)-5-hydroxy-1,7-diphenylhept-1-en-4-one	C19 H20 O3	273.367	-0.0751525	-0.0179688	0.310835	0.63065	0.941288
pos	trans-5-Hydroxy-L-proline	C5 H9 N O4	273.309	-0.085545	-0.0179708	0.310823	0.630662	0.941431
pos	Monoolein	C21 H40 O5	273.252	-0.0959375	-0.0179727	0.31081	0.630674	0.941575
pos	2-(3,5-dimethoxyphenyl)ethanamine	C10 H15 N O3	273.194	-0.10633	-0.0179746	0.310797	0.630687	0.941718
pos	Erdosteine	C8 H11 N O4 S3	273.137	-0.116722	-0.0179765	0.310785	0.630699	0.941862
pos	Etiocholanolone	C19 H30 O3	273.079	-0.127115	-0.0179784	0.310772	0.630711	0.942005
pos	N'-hydroxy-2,6-dimethoxybenzenecarboximidamide	C9 H12 N2 O4	273.022	-0.137507	-0.0179803	0.310759	0.630723	0.942149
pos	Styrene	C8 H9	272.964	-0.1479	-0.0179822	0.310747	0.630736	0.942292
pos	LysoPC 12:2	C20 H36 N O8 P	272.907	-0.158292	-0.0179842	0.310734	0.630748	0.942436
pos	N-acetyl-L-ornithine	C7 H14 N2 O4	272.849	-0.168685	-0.0179861	0.310721	0.63076	0.942579
pos	PQH	C16 H24 N6 O6	272.792	-0.179077	-0.017988	0.310708	0.630772	0.942723
pos	ANK	C13 H25 N5 O6	272.734	-0.18947	-0.0179899	0.310696	0.630785	0.942866
pos	3-Amino-5-methylpentanoic acid	C6 H13 N O3	272.677	-0.199862	-0.0179918	0.310683	0.630797	0.94301
pos	D-δ-Tocopherol	C27 H46 O3	272.619	-0.210255	-0.0179937	0.31067	0.630809	0.943153
pos	Azetidine-3-carboxylic acid	C4 H7 N O3	272.562	-0.220647	-0.0179957	0.310658	0.630822	0.943297
pos	8(R)-Hydroxy-(5Z,9E,11Z,15Z)-eicosatetraenoic acid	C20 H32 O4	272.504	-0.23104	-0.0179976	0.310645	0.630834	0.94344
pos	S-Adenosyl-methionine	C22 H30 N6 O8 S3	272.447	-0.241432	-0.0179995	0.310632	0.630846	0.943584
pos	Astragaloside A	C41 H68 O15	272.389	-0.251825	-0.0180014	0.310619	0.630858	0.943727
pos	Lysops 22:6	C28 H46 N O10 P	272.332	-0.262217	-0.0180033	0.310607	0.630871	0.943871
pos	Vitexin	C21 H20 O11	272.274	-0.27261	-0.0180052	0.310594	0.630883	0.944014
pos	RPH	C17 H28 N8 O5	272.217	-0.283002	-0.0180071	0.310581	0.630895	0.944157
pos	Perillartine	C10 H16 N O	272.16	-0.293395	-0.0180091	0.310569	0.630907	0.944301
pos	2-{2-[4-(tert-butyl)benzoyl]hydrazono}-3-phenylacetic acid	C19 H20 N2 O4	272.102	-0.303787	-0.018011	0.310556	0.63092	0.944444
pos	Isohomovanillic acid	C9 H10 O5	272.045	-0.314179	-0.0180129	0.310543	0.630932	0.944588
pos	S-(Methyl)Glutathione	C11 H19 N3 O7 S	271.987	-0.324572	-0.0180148	0.31053	0.630944	0.944731
pos	Tricin 6-O-β-D-glucoside	C23 H24 O13	271.93	-0.334964	-0.0180167	0.310518	0.630956	0.944875
pos	4-Hydroxyfluorene	C13 H11 O	271.872	-0.345357	-0.0180186	0.310505	0.630969	0.945018
pos	DL-2-(acetylamino)-4-phenylpropanoic acid	C11 H13 N O4	271.815	-0.355749	-0.0180205	0.310492	0.630981	0.945162
pos	2-[3-(4-pyridyl)-1H-1,2,4-triazol-6-yl]pyridine	C12 H9 N6	271.757	-0.366142	-0.0180225	0.31048	0.630993	0.945305
pos	IPK	C17 H32 N4 O5	271.7	-0.376534	-0.0180244	0.310467	0.631006	0.945449
pos	APS	C10 H14 N5 O11 P S	271.642	-0.386927	-0.0180263	0.310454	0.631018	0.945592
pos	1-(1,8-dihydroxy-3,6-dimethyl-2-naphthyl)ethan-2-one	C14 H14 O4	271.585	-0.397319	-0.0180282	0.310441	0.63103	0.945736
pos	Methylparaben	C8 H8 O4	271.527	-0.407712	-0.0180301	0.310429	0.631042	0.945879
pos	N'3-(3,4,5-trimethoxybenzylidene)pyridine-4-carbohydrazide	C16 H17 N3 O5	271.47	-0.418104	-0.018032	0.310416	0.631055	0.946023
pos	L-Tryptophan	C11 H12 N2 O3	271.412	-0.428497	-0.018034	0.310403	0.631067	0.946166
pos	XLR11 N-(5-hydroxypentyl) metabolite	C21 H28 F N O3	271.355	-0.438889	-0.0180359	0.310391	0.631079	0.94631
pos	N1-[4-(2,3,4,5,6-pentamethylbenzoyl)phenyl]-3,5-dichlorobenzamide	C25 H23 Cl2 N O3	271.297	-0.449282	-0.0180378	0.310378	0.631091	0.946453
pos	N-(p-Coumaroyl) serotonin	C19 H18 N2 O4	271.24	-0.459674	-0.0180397	0.310365	0.631104	0.946597
pos	Chlorindione	C15 H9 Cl O3	271.182	-0.470067	-0.0180416	0.310352	0.631116	0.94674
pos	bicyclo[2.2.2]oct-2-en-1-yl 4-methylbenzene-2-sulfonate	C15 H18 O4 S	271.125	-0.480459	-0.0180435	0.31034	0.631128	0.946884
pos	N-Ethylglycine	C4 H9 N O3	271.067	-0.490852	-0.0180454	0.310327	0.63114	0.947027
pos	Meclocycline	C22 H21 Cl N2 O9	271.01	-0.501244	-0.0180474	0.310314	0.631153	0.947171
pos	5-Aminoimidazole-4-carboxamide-1-beta-d-ribofuranosyl 6-monophosphate	C9 H15 N4 O9 P	270.952	-0.511637	-0.0180493	0.310302	0.631165	0.947314
pos	Eucalyptol	C10 H19 O	270.895	-0.522029	-0.0180512	0.310289	0.631177	0.947458
pos	Cer-NDS (d18:0/18:1)	C36 H73 N O4	270.837	-0.532421	-0.0180531	0.310276	0.63119	0.947601
pos	3,5-Methylenedioxy-α-pyrrolidinohexanophenone	C17 H23 N O4	270.78	-0.542814	-0.018055	0.310263	0.631202	0.947745
pos	DL-Stachydrine	C7 H13 N O3	270.722	-0.553206	-0.0180569	0.310251	0.631214	0.947888
pos	Traumatic acid	C12 H20 O5	270.665	-0.563599	-0.0180589	0.310238	0.631226	0.948032
pos	(-)-Caryophyllene oxide	C15 H25 O	270.607	-0.573991	-0.0180608	0.310225	0.631239	0.948175
pos	Gamma-Glu-Leu	C11 H20 N2 O6	270.55	-0.584384	-0.0180627	0.310213	0.631251	0.948319
pos	Fenpropimorph	C20 H34 N O	270.493	-0.594776	-0.0180646	0.3102	0.631263	0.948462
pos	N-cyclooctylurea	C9 H18 N3 O	270.435	-0.605169	-0.0180665	0.310187	0.631275	0.948606
pos	4-(benzoylamino)-4-hydroxybutanoic acid	C11 H13 N O5	270.378	-0.615561	-0.0180684	0.310174	0.631288	0.948749
pos	19(R)-hydroxy Prostaglandin E2	C20 H34 O7	270.32	-0.625954	-0.0180703	0.310162	0.6313	0.948893
pos	Desthiobiotin	C10 H18 N2 O4	270.263	-0.636346	-0.0180723	0.310149	0.631312	0.949036
pos	5-morpholino-2,4(1H,4H)-pyrimidinedione	C8 H11 N3 O4	270.205	-0.646739	-0.0180742	0.310136	0.631325	0.94918
pos	Hydroxyprogesterone caproate	C27 H40 O5	270.148	-0.657131	-0.0180761	0.310124	0.631337	0.949323
pos	(-)-Epigallocatechin	C15 H14 O8	270.09	-0.667524	-0.018078	0.310111	0.631349	0.949467
pos	All-Trans-13,15-Dihydroretinol	C20 H33 O	270.033	-0.677916	-0.0180799	0.310098	0.631361	0.94961
pos	RKK	C18 H38 N8 O5	269.975	-0.688309	-0.0180818	0.310085	0.631374	0.949754
pos	Heptadecanoic Acid	C17 H34 O3	269.918	-0.698701	-0.0180837	0.310073	0.631386	0.949897
pos	2-{4-[(4-chlorophenyl)sulfonyl]piperazino}-4-ethylquinoxaline	C20 H21 Cl N4 O3 S	269.86	-0.709094	-0.0180857	0.31006	0.631398	0.950041
pos	8-Methylxanthine	C6 H6 N4 O3	269.803	-0.719486	-0.0180876	0.310047	0.63141	0.950184
pos	Hydroxyglutaric acid	C5 H8 O6	269.745	-0.729879	-0.0180895	0.310035	0.631423	0.950328
pos	Hydrocortisone acetate	C23 H32 O7	269.688	-0.740271	-0.0180914	0.310022	0.631435	0.950471
pos	4-Hydroxysebacic acid	C10 H18 O6	269.63	-0.750663	-0.0180933	0.310009	0.631447	0.950614
pos	Salsolinol	C10 H13 N O3	269.573	-0.761056	-0.0180952	0.309996	0.631459	0.950758
pos	ACar 22:8	C29 H44 N O5	269.515	-0.771448	-0.0180972	0.309984	0.631472	0.950901
pos	6-OxoETE	C20 H30 O4	269.458	-0.781841	-0.0180991	0.309971	0.631484	0.951045
pos	Deoxycorticosterone	C21 H30 O4	269.4	-0.792233	-0.018101	0.309958	0.631496	0.951188
pos	S-(6-Adenosy)-L-Homocysteine	C14 H20 N6 O6 S	269.343	-0.802626	-0.0181029	0.309946	0.631509	0.951332
pos	ABL 128	C17 H20 N2 O6	269.285	-0.813018	-0.0181048	0.309933	0.631521	0.951475
pos	4-Hydroxylidocaine	C14 H22 N2 O3	269.228	-0.823411	-0.0181067	0.30992	0.631533	0.951619
pos	Erythromycin	C37 H67 N O14	269.17	-0.833803	-0.0181086	0.309907	0.631545	0.951762
pos	17(R)-HETE	C20 H32 O4	269.113	-0.844196	-0.0181106	0.309895	0.631558	0.951906
pos	MGMG (18:3)	C27 H48 O10	269.055	-0.854588	-0.0181125	0.309882	0.63157	0.952049
pos	methyl 2-(acetylamino)-4,6-dimethoxybenzoate	C12 H15 N O6	268.998	-0.864981	-0.0181144	0.309869	0.631582	0.952193
pos	Deoxyadenosine	C10 H13 N5 O4	268.94	-0.875373	-0.0181163	0.309857	0.631594	0.952336
pos	Acetyl-L-carnitine	C9 H17 N O5	268.883	-0.885766	-0.0181182	0.309844	0.631607	0.95248
pos	Genistein	C15 H10 O6	268.825	-0.896158	-0.0181201	0.309831	0.631619	0.952623
pos	Cytisine	C11 H14 N3 O	268.768	-0.906551	-0.018122	0.309818	0.631631	0.952767
pos	2-acetamido-3-(5-methoxyphenyl)propanoic acid	C12 H15 N O5	268.711	-0.916943	-0.018124	0.309806	0.631643	0.95291
pos	4-(4-hydroxy-3,5-dimethylphenyl)-2-methylphthalazin-1(3H)-one	C17 H16 N2 O3	268.653	-0.927336	-0.0181259	0.309793	0.631656	0.953054
pos	α-Propylaminopentiophenone	C14 H22 N O	268.596	-0.937728	-0.0181278	0.30978	0.631668	0.953197
pos	Serotonin	C10 H12 N3 O	268.538	-0.948121	-0.0181297	0.309768	0.63168	0.953341
pos	TPP	C12 H19 Cl N4 O7 P3 S	268.481	-0.958513	-0.0181316	0.309755	0.631693	0.953484
pos	Scopolamine	C17 H21 N O5	268.423	-0.968906	-0.0181335	0.309742	0.631705	0.953628
pos	20-Nortestosterone	C18 H26 O3	268.366	-0.979298	-0.0181355	0.30973	0.631717	0.953771
pos	Celestolide	C17 H25 O	268.308	-0.98969	-0.0181374	0.309717	0.631729	0.953915
pos	Taurochenodeoxycholic acid	C26 H45 N O7 S	268.251	-1.00008	-0.0181393	0.309704	0.631742	0.954058
pos	T-3 Toxin	C24 H34 O10	268.193	-1.01048	-0.0181412	0.309691	0.631754	0.954202
pos	18α-Ethynylestradiol	C20 H24 O3	268.136	-1.02087	-0.0181431	0.309679	0.631766	0.954345
pos	N7-Acetyl-L-lysine	C8 H16 N2 O4	268.078	-1.03126	-0.018145	0.309666	0.631778	0.954489
pos	beta-Nicotinamide mononucleotide	C11 H15 N2 O9 P	268.021	-1.04165	-0.0181469	0.309653	0.631791	0.954632
pos	β-Cortolone	C21 H34 O6	267.963	-1.05205	-0.0181489	0.309641	0.631803	0.954776
pos	3-Naphthol	C10 H9 O	267.906	-1.06244	-0.0181508	0.309628	0.631815	0.954919
pos	LPE 16:2	C21 H42 N O8 P	267.848	-1.07283	-0.0181527	0.309615	0.631827	0.955063
pos	N-Butylbenzenesulfonamide	C10 H15 N O3 S	267.791	-1.08322	-0.0181546	0.309602	0.63184	0.955206
pos	Ritalinic acid	C13 H17 N O3	267.733	-1.09362	-0.0181565	0.30959	0.631852	0.95535
pos	indoline-3-carboxylic acid	C9 H9 N O3	267.676	-1.10401	-0.0181584	0.309577	0.631864	0.955493
pos	LPC 22:7	C30 H50 N O8 P	267.618	-1.1144	-0.0181604	0.309564	0.631877	0.955637
pos	N-Acetyl-DL-tryptophan	C13 H14 N2 O4	267.561	-1.12479	-0.0181623	0.309552	0.631889	0.95578
pos	Dithranol	C14 H10 O4	267.503	-1.13519	-0.0181642	0.309539	0.631901	0.955924
pos	Gly-Tyr-Ala	C14 H19 N3 O6	267.446	-1.14558	-0.0181661	0.309526	0.631913	0.956067
pos	VMK	C16 H32 N4 O5 S	267.388	-1.15597	-0.018168	0.309513	0.631926	0.956211
pos	Taurolithocholic acid sodium salt	C26 H44 N Na O6 S	267.331	-1.16636	-0.0181699	0.309501	0.631938	0.956354
pos	Prolylglycine	C7 H12 N2 O4	267.273	-1.17676	-0.0181718	0.309488	0.63195	0.956498
pos	N-Acetyl-Asp-Glu	C11 H16 N2 O9	267.216	-1.18715	-0.0181738	0.309475	0.631962	0.956641
pos	1,4-Dimethyluric Acid	C7 H8 N4 O4	267.158	-1.19754	-0.0181757	0.309463	0.631975	0.956785
pos	2-(2,4-dihydroxyphenyl)-3,5,7-trihydroxy-4H-chromen-5-one	C15 H10 O8	267.101	-1.20793	-0.0181776	0.30945	0.631987	0.956928
pos	2,4-Dihydroxybenzoic acid	C7 H6 O5	267.044	-1.21832	-0.0181795	0.309437	0.631999	0.957071
pos	allantoate	C4 H8 N4 O5	266.986	-1.22872	-0.0181814	0.309424	0.632011	0.957215
pos	Methyl EudesMate	C11 H14 O6	266.929	-1.23911	-0.0181833	0.309412	0.632024	0.957358
pos	3'-Deoxyadenosine	C10 H13 N5 O4	266.871	-1.2495	-0.0181852	0.309399	0.632036	0.957502
pos	Tiglic acid	C5 H8 O3	266.814	-1.25989	-0.0181872	0.309386	0.632048	0.957645
pos	Valine	C5 H11 N O3	266.756	-1.27029	-0.0181891	0.309374	0.632061	0.957789
pos	N-(2,5-Dimethylphenyl)formamide	C9 H12 N O	266.699	-1.28068	-0.018191	0.309361	0.632073	0.957932
pos	8-Ketocholesterol	C27 H44 O3	266.641	-1.29107	-0.0181929	0.309348	0.632085	0.958076
pos	Diflorasone	C22 H28 F2 O6	266.584	-1.30146	-0.0181948	0.309335	0.632097	0.958219
pos	9-Bromoguanosine	C10 H12 Br N5 O6	266.526	-1.31186	-0.0181967	0.309323	0.63211	0.958363
pos	5-Acetyl-2,5-dimethylthiazole	C7 H10 N O S	266.469	-1.32225	-0.0181987	0.30931	0.632122	0.958506
pos	N-(1,3-benzodioxol-5-yl)-7-chloroquinolin-5-amine	C16 H11 Cl N2 O3	266.411	-1.33264	-0.0182006	0.309297	0.632134	0.95865
pos	3-Hydroxy-4-methylbutanoic acid	C5 H10 O4	266.354	-1.34303	-0.0182025	0.309285	0.632146	0.958793
pos	Rhein	C15 H8 O7	266.296	-1.35343	-0.0182044	0.309272	0.632159	0.958937
pos	Adenylocuccinic Acid	C14 H18 N5 O12 P	266.239	-1.36382	-0.0182063	0.309259	0.632171	0.95908
pos	(2R,3S,4S,5R,6R)-2-(hydroxymethyl)-6-(propan-2-yloxy)oxane-3,4,6-triol	C9 H18 O7	266.181	-1.37421	-0.0182082	0.309246	0.632183	0.959224
pos	PC (18:3e/2:1)	C28 H52 N O8 P	266.124	-1.3846	-0.0182101	0.309234	0.632196	0.959367
pos	Guanethidine Monosulfate	C10 H24 N4 O5 S	266.066	-1.395	-0.0182121	0.309221	0.632208	0.959511
pos	Homo-Gamma-Linolenic Acid (C20:4)	C20 H34 O3	266.009	-1.40539	-0.018214	0.309208	0.63222	0.959654
pos	L-Threonine	C4 H9 N O4	265.951	-1.41578	-0.0182159	0.309196	0.632232	0.959798
pos	ACar 20:5	C27 H46 N O5	265.894	-1.42617	-0.0182178	0.309183	0.632245	0.959941
pos	2-[2-(1-isobutylcyclohexyl)-1-methylethylidene]hydrazine-2-carboxamide	C14 H27 N4 O	265.836	-1.43657	-0.0182197	0.30917	0.632257	0.960085
pos	YKK	C21 H35 N5 O6	265.779	-1.44696	-0.0182216	0.309157	0.632269	0.960228
pos	ELK	C17 H32 N4 O7	265.721	-1.45735	-0.0182235	0.309145	0.632281	0.960372
pos	Cholesterol	C27 H47 O	265.664	-1.46774	-0.0182255	0.309132	0.632294	0.960515
pos	2-Acetamido-N-β-aspartyl-3-deoxyhexopyranosylamine	C12 H21 N3 O9	265.606	-1.47814	-0.0182274	0.309119	0.632306	0.960659
pos	9,11-Dihome	C18 H34 O5	265.549	-1.48853	-0.0182293	0.309107	0.632318	0.960802
pos	4-(acetylamino)phenyl 4-chlorobenzoate	C15 H12 Cl N O4	265.491	-1.49892	-0.0182312	0.309094	0.63233	0.960946
pos	Ursodeoxycholic acid	C24 H40 O5	265.434	-1.50931	-0.0182331	0.309081	0.632343	0.961089
pos	S-Adenosyl-L-methionine	C15 H22 N6 O6 S	265.377	-1.51971	-0.018235	0.309068	0.632355	0.961233
pos	N-[2-(6-amino-9H-purin-9-yl)ethyl]-N-(3-furylmethyl)amine	C12 H14 N7 O	265.319	-1.5301	-0.018237	0.309056	0.632367	0.961376
pos	ethyl 1-(3-nitro-2-thienyl)piperidine-5-carboxylate	C12 H16 N2 O5 S	265.262	-1.54049	-0.0182389	0.309043	0.63238	0.96152
pos	8-Methoxyflavone	C16 H12 O4	265.204	-1.55088	-0.0182408	0.30903	0.632392	0.961663
pos	Thymopentin	C30 H49 N9 O10	265.147	-1.56128	-0.0182427	0.309018	0.632404	0.961807
pos	L-3-Aminoadipic acid	C6 H11 N O5	265.089	-1.57167	-0.0182446	0.309005	0.632416	0.96195
pos	SPH	C14 H21 N5 O6	265.032	-1.58206	-0.0182465	0.308992	0.632429	0.962094
pos	Rosuvastatin	C22 H28 F N3 O7 S	264.974	-1.59245	-0.0182484	0.308979	0.632441	0.962237
pos	1,4-Diphenylacetone	C15 H15 O	264.917	-1.60285	-0.0182504	0.308967	0.632453	0.962381
pos	N,N'-di(5-methoxyphenyl)thiourea	C15 H16 N2 O3 S	264.859	-1.61324	-0.0182523	0.308954	0.632465	0.962524
pos	Cyclohexylsulfamate	C6 H13 N O4 S	264.802	-1.62363	-0.0182542	0.308941	0.632478	0.962668
pos	3-(methylthio)nicotinamide	C7 H8 N3 O S	264.744	-1.63402	-0.0182561	0.308929	0.63249	0.962811
pos	20-Carboxy-Leukotriene B5	C20 H30 O7	264.687	-1.64442	-0.018258	0.308916	0.632502	0.962955
pos	Metanephrine	C10 H15 N O4	264.629	-1.65481	-0.0182599	0.308903	0.632514	0.963098
pos	Chaetocin	C30 H28 N6 O6 S5	264.572	-1.6652	-0.0182618	0.30889	0.632527	0.963241
pos	Tauroursodeoxycholic acid Dihydrate	C26 H49 N O9 S	264.514	-1.67559	-0.0182638	0.308878	0.632539	0.963385
pos	N-{[(2R,4S,5R)-5-Ethyl-1-azabicyclo[2.2.2]oct-2-yl]methyl}-3-furamide	C15 H22 N2 O3	264.457	-1.68599	-0.0182657	0.308865	0.632551	0.963528
pos	Ip8G	C16 H23 N5 O6	264.399	-1.69638	-0.0182676	0.308852	0.632564	0.963672
pos	N-[4-(2,4-dimethylphenyl)-1,3-thiazol-3-yl]guanidine	C12 H14 N5 S	264.342	-1.70677	-0.0182695	0.30884	0.632576	0.963815
pos	VLK	C17 H34 N4 O5	264.284	-1.71716	-0.0182714	0.308827	0.632588	0.963959
pos	Tomatidine	C27 H45 N O3	264.227	-1.72756	-0.0182733	0.308814	0.6326	0.964102
pos	Betaine aldehyde	C5 H13 N O	264.169	-1.73795	-0.0182753	0.308802	0.632613	0.964246
pos	Inositol	C6 H12 O7	264.112	-1.74834	-0.0182772	0.308789	0.632625	0.964389
pos	Anthranilic acid	C7 H7 N O3	264.054	-1.75873	-0.0182791	0.308776	0.632637	0.964533
pos	1-[3-(trifluoromethyl)phenyl]imidazolidine-3-thione	C10 H9 F3 N3 S	263.997	-1.76913	-0.018281	0.308763	0.632649	0.964676
pos	Thymine	C5 H6 N2 O3	263.939	-1.77952	-0.0182829	0.308751	0.632662	0.96482
pos	Nicotinuric Acid	C8 H8 N2 O4	263.882	-1.78991	-0.0182848	0.308738	0.632674	0.964963
pos	Sulforaphane	C6 H11 N O S3	263.824	-1.8003	-0.0182867	0.308725	0.632686	0.965107
pos	Propionylcarnitine	C10 H19 N O5	263.767	-1.8107	-0.0182887	0.308713	0.632698	0.96525
pos	Tauro-alpha-Muricholic acid sodium salt	C26 H44 N Na O8 S	263.71	-1.82109	-0.0182906	0.3087	0.632711	0.965394
pos	N1-[1-(2-furylcarbonyl)-5-piperidyl]benzamide	C17 H18 N2 O4	263.652	-1.83148	-0.0182925	0.308687	0.632723	0.965537
pos	FPH	C20 H25 N5 O5	263.595	-1.84187	-0.0182944	0.308674	0.632735	0.965681
pos	2-chloro-6-(3,5-dimethyl-1H-pyrazol-2-yl)benzonitrile	C12 H10 Cl N4	263.537	-1.85227	-0.0182963	0.308662	0.632748	0.965824
pos	1,2,3,7-Tetra-O-galloyl-β-D-glucose	C34 H28 O23	263.48	-1.86266	-0.0182982	0.308649	0.63276	0.965968
pos	Cryptotanshinone	C19 H20 O4	263.422	-1.87305	-0.0183002	0.308636	0.632772	0.966111
pos	Fisetin	C15 H10 O7	263.365	-1.88344	-0.0183021	0.308624	0.632784	0.966255
pos	6-(3-chloro-4-methylphenyl)-1,3,5-triazine-2,5-diamine	C10 H10 Cl N6	263.307	-1.89384	-0.018304	0.308611	0.632797	0.966398
pos	ACar 9:1	C16 H32 N O5	263.25	-1.90423	-0.0183059	0.308598	0.632809	0.966542
pos	Υ-L-Glutamyl-L-glutamic acid	C10 H16 N2 O8	263.192	-1.91462	-0.0183078	0.308585	0.632821	0.966685
pos	2-hydroxy-3,7-diphenylcyclohexyl acetate	C20 H22 O4	263.135	-1.92501	-0.0183097	0.308573	0.632833	0.966829
pos	D-Gluconic acid	C6 H12 O8	263.077	-1.93541	-0.0183116	0.30856	0.632846	0.966972
pos	7α-Methylprednisone	C22 H28 O6	263.02	-1.9458	-0.0183136	0.308547	0.632858	0.967116
pos	N-Acetylputrescine	C6 H14 N3 O	262.962	-1.95619	-0.0183155	0.308535	0.63287	0.967259
pos	Nornicotine	C9 H12 N3	262.905	-1.96658	-0.0183174	0.308522	0.632882	0.967403
pos	Kojic acid	C6 H6 O5	262.847	-1.97698	-0.0183193	0.308509	0.632895	0.967546
pos	nor-7β-Oxycodol	C17 H21 N O5	262.79	-1.98737	-0.0183212	0.308496	0.632907	0.96769
pos	17α-Methyl-androstan-3-hydroxyimine-18β-ol	C20 H33 N O3	262.732	-1.99776	-0.0183231	0.308484	0.632919	0.967833
pos	Idebenone	C19 H30 O6	262.675	-2.00815	-0.018325	0.308471	0.632932	0.967977
pos	2-methyl-2,3,4,5-tetrahydro-1,5-benzoxazepin-5-one	C10 H11 N O3	262.617	-2.01855	-0.018327	0.308458	0.632944	0.96812
pos	cis,cis-Muconic acid	C6 H6 O5	262.56	-2.02894	-0.0183289	0.308446	0.632956	0.968264
pos	5-Phenyl-N-(4-(trifluoromethyl)phenyl)oxazol-3-amine	C16 H11 F3 N3 O	262.502	-2.03933	-0.0183308	0.308433	0.632968	0.968407
pos	TNH	C14 H22 N6 O7	262.445	-2.04972	-0.0183327	0.30842	0.632981	0.968551
pos	Deoxyguanosine	C10 H13 N5 O5	262.387	-2.06012	-0.0183346	0.308407	0.632993	0.968694
pos	FLK	C21 H34 N4 O5	262.33	-2.07051	-0.0183365	0.308395	0.633005	0.968838
pos	6,7,8-trimethoxy-2-(2-phenoxy-3-pyridyl)-4H-3,1-benzoxazin-5-one	C22 H18 N2 O7	262.272	-2.0809	-0.0183385	0.308382	0.633017	0.968981
pos	15(R),19(R)-hydroxy Prostaglandin E2	C20 H34 O7	262.215	-2.09129	-0.0183404	0.308369	0.63303	0.969125
pos	N-Acetylserotonin	C12 H14 N2 O3	262.157	-2.10169	-0.0183423	0.308357	0.633042	0.969268
pos	Norfloxacin	C16 H18 F N3 O4	262.1	-2.11208	-0.0183442	0.308344	0.633054	0.969412
pos	2-(14,16-Epoxyeicosatrienoyl) glycerol	C23 H38 O6	262.042	-2.12247	-0.0183461	0.308331	0.633067	0.969555
pos	Formononetin	C16 H12 O5	261.985	-2.13286	-0.018348	0.308318	0.633079	0.969698
pos	3-Arachidonoyl glycerol	C23 H38 O5	261.928	-2.14326	-0.0183499	0.308306	0.633091	0.969842
pos	(R)-Equol	C15 H14 O4	261.87	-2.15365	-0.0183519	0.308293	0.633103	0.969985
pos	3-(1-benzylpiperidin-4-yl)-3H-[1,2,3]triazolo[4,6-b]pyridine	C17 H19 N6	261.813	-2.16404	-0.0183538	0.30828	0.633116	0.970129
pos	7-(1H-pyrrol-1-yl)-5H-chromeno[2,3-b]pyridin-6-one	C16 H10 N2 O3	261.755	-2.17443	-0.0183557	0.308268	0.633128	0.970272
pos	2-Methyluric acid	C6 H6 N4 O4	261.698	-2.18483	-0.0183576	0.308255	0.63314	0.970416
pos	Luteolin	C15 H10 O7	261.64	-2.19522	-0.0183595	0.308242	0.633152	0.970559
pos	Deoxyinosine	C10 H12 N4 O5	261.583	-2.20561	-0.0183614	0.308229	0.633165	0.970703
pos	4-(methylthio)-6-phenyl-2-(3-pyridyl)pyrimidine-6-carbonitrile	C17 H12 N5 S	261.525	-2.216	-0.0183633	0.308217	0.633177	0.970846
pos	Acetylcholine	C7 H15 N O3	261.468	-2.2264	-0.0183653	0.308204	0.633189	0.97099
pos	2-[amino(4-chloroanilino)methylene]malononitrile	C10 H7 Cl N5	261.41	-2.23679	-0.0183672	0.308191	0.633201	0.971133
pos	3,3-dimethyl-5-oxo-5-(3-piperidinoanilino)pentanoic acid	C18 H26 N2 O4	261.353	-2.24718	-0.0183691	0.308179	0.633214	0.971277
pos	QPK	C16 H29 N5 O6	261.295	-2.25757	-0.018371	0.308166	0.633226	0.97142
pos	lipoamide	C8 H15 N O S3	261.238	-2.26797	-0.0183729	0.308153	0.633238	0.971564
pos	Bitertanol	C20 H23 N3 O3	261.18	-2.27836	-0.0183748	0.30814	0.633251	0.971707
pos	Normorphine	C16 H17 N O4	261.123	-2.28875	-0.0183768	0.308128	0.633263	0.971851
pos	(3S,9aS)-3-benzyl-octahydro-1H-pyrido[1,2-a]pyrazin-2-one	C15 H20 N3 O	261.065	-2.29914	-0.0183787	0.308115	0.633275	0.971994
pos	Lypressin Acetate	C46 H65 N13 O12 S3	261.008	-2.30954	-0.0183806	0.308102	0.633287	0.972138
pos	Biotin	C10 H16 N2 O4 S	260.95	-2.31993	-0.0183825	0.30809	0.6333	0.972281
pos	SLK	C15 H30 N4 O6	260.893	-2.33032	-0.0183844	0.308077	0.633312	0.972425
pos	Monobutyl phthalate	C12 H14 O5	260.835	-2.34071	-0.0183863	0.308064	0.633324	0.972568
pos	Leu-Pro	C11 H21 Cl N2 O4	260.778	-2.3511	-0.0183882	0.308051	0.633336	0.972712
pos	Lysopc 16:2	C24 H48 N O8 P	260.72	-2.3615	-0.0183902	0.308039	0.633349	0.972855
pos	6-S-cysteinyldopa	C12 H16 N2 O7 S	260.663	-2.37189	-0.0183921	0.308026	0.633361	0.972999
pos	O-Aceyl-L-Serine	C5 H9 N O5	260.605	-2.38228	-0.018394	0.308013	0.633373	0.973142
pos	PC (18:1/18:3)	C44 H82 N O9 P	260.548	-2.39267	-0.0183959	0.308001	0.633385	0.973286
pos	J148	C18 H17 F3 N2 O3	260.49	-2.40307	-0.0183978	0.307988	0.633398	0.973429
pos	3,5,7-trihydroxy-2-phenyl-4H-chromen-5-one	C15 H10 O6	260.433	-2.41346	-0.0183997	0.307975	0.63341	0.973573
pos	geranyl pp	C10 H20 O7 P3	260.375	-2.42385	-0.0184017	0.307962	0.633422	0.973716
pos	methyl 4-methyl-2-oxo-2H-pyran-7-carboxylate	C8 H8 O5	260.318	-2.43424	-0.0184036	0.30795	0.633435	0.97386
pos	Histamine	C5 H9 N4	260.261	-2.44464	-0.0184055	0.307937	0.633447	0.974003
pos	6-Hydroxymethyluracil	C5 H6 N2 O4	260.203	-2.45503	-0.0184074	0.307924	0.633459	0.974147
pos	ACar 16:4	C23 H40 N O5	260.146	-2.46542	-0.0184093	0.307912	0.633471	0.97429
pos	1-morpholino-3-(4-nitrophenoxy)propan-3-ol	C13 H18 N2 O6	260.088	-2.47581	-0.0184112	0.307899	0.633484	0.974434
pos	Choline Glycerophosphate	C8 H20 N O7 P	260.031	-2.48621	-0.0184131	0.307886	0.633496	0.974577
pos	ethyl 2-[5-(4-chlorophenyl)-1,3,4-oxadiazol-3-yl]acetate	C12 H11 Cl N2 O4	259.973	-2.4966	-0.0184151	0.307873	0.633508	0.974721
pos	Tryptophanol	C11 H14 N3 O	259.916	-2.50699	-0.018417	0.307861	0.63352	0.974864
pos	2-Methoxyestradiol (2-MeOE3)	C19 H26 O4	259.858	-2.51738	-0.0184189	0.307848	0.633533	0.975008
pos	XLR11 N-(3-fluoropentyl) isomer	C21 H29 F N O	259.801	-2.52778	-0.0184208	0.307835	0.633545	0.975151
pos	1H-indene-4-carboxamide	C10 H10 N O	259.743	-2.53817	-0.0184227	0.307823	0.633557	0.975295
pos	16-Acetyldeoxynivalenol	C17 H22 O8	259.686	-2.54856	-0.0184246	0.30781	0.633569	0.975438
pos	(2E)-3-phenyl-N-(2-phenylethyl)prop-3-enamide	C17 H18 N O	259.628	-2.55895	-0.0184265	0.307797	0.633582	0.975582
pos	9-Aminooctanoic acid	C8 H17 N O3	259.571	-2.56935	-0.0184285	0.307785	0.633594	0.975725
pos	Boc-beta-cyano-L-alanine	C9 H14 N2 O5	259.513	-2.57974	-0.0184304	0.307772	0.633606	0.975869
pos	4-Hydroxypicolinic acid	C6 H5 N O4	259.456	-2.59013	-0.0184323	0.307759	0.633619	0.976012
pos	2,3-Dinor-8-epi-prostaglandin F3α	C18 H30 O6	259.398	-2.60052	-0.0184342	0.307746	0.633631	0.976155
pos	L-(-)-Arabitol	C5 H12 O6	259.341	-2.61092	-0.0184361	0.307734	0.633643	0.976299
pos	Valylproline	C10 H18 N2 O4	259.283	-2.62131	-0.018438	0.307721	0.633655	0.976442
pos	8-Ketolithocholic acid	C24 H38 O5	259.226	-2.6317	-0.01844	0.307708	0.633668	0.976586
pos	Quercetin	C15 H10 O8	259.168	-2.64209	-0.0184419	0.307696	0.63368	0.976729
pos	Lagochilin	C20 H36 O6	259.111	-2.65249	-0.0184438	0.307683	0.633692	0.976873
pos	Glycine anhydride	C4 H6 N2 O3	259.053	-2.66288	-0.0184457	0.30767	0.633704	0.977016
pos	DL-Citrulline	C6 H13 N3 O4	258.996	-2.67327	-0.0184476	0.307657	0.633717	0.97716
pos	gamma-Nonanolactone	C9 H16 O3	258.938	-2.68366	-0.0184495	0.307645	0.633729	0.977303
pos	Dihydrothymine	C5 H8 N2 O3	258.881	-2.69406	-0.0184514	0.307632	0.633741	0.977447
pos	Carbaprostacyclin	C21 H34 O5	258.823	-2.70445	-0.0184534	0.307619	0.633753	0.97759
pos	Allolithocholic acid	C24 H40 O4	258.766	-2.71484	-0.0184553	0.307607	0.633766	0.977734
pos	L-Cysteinesulfinic acid	C3 H7 N O5 S	258.708	-2.72523	-0.0184572	0.307594	0.633778	0.977877
pos	indole-5,6-quinone-3-carboxylate	C9 H5 N O5	258.651	-2.73563	-0.0184591	0.307581	0.63379	0.978021
pos	3-[3-(methylthio)anilino]-1,3-dihydroisobenzofuran-2-one	C15 H13 N O3 S	258.594	-2.74602	-0.018461	0.307568	0.633803	0.978164
pos	LPE 16:3	C21 H40 N O8 P	258.536	-2.75641	-0.0184629	0.307556	0.633815	0.978308
pos	Prostaglandin A3	C20 H30 O0	258.479	-2.7668	-0.0184648	0.307543	0.633827	0.978451
pos	Methyltestosterone	C20 H30 O2	258.421	-2.7772	-0.0184668	0.30753	0.633839	0.978595
pos	ACar 22:3	C29 H54 N O5	258.364	-2.78759	-0.0184687	0.307518	0.633852	0.978738
pos	2-[3-methyl-2-(methylimino)-4-oxo-1,3-thiazolan-6-yl]acetic acid	C7 H10 N2 O4 S	258.306	-2.79798	-0.0184706	0.307505	0.633864	0.978882
pos	Balsalazide	C17 H15 N3 O7	258.249	-2.80837	-0.0184725	0.307492	0.633876	0.979025
pos	4-nitro-7-piperidino-2,1,4-benzoxadiazole	C11 H12 N4 O4	258.191	-2.81877	-0.0184744	0.307479	0.633888	0.979169
pos	TLH	C16 H27 N5 O6	258.134	-2.82916	-0.0184763	0.307467	0.633901	0.979312
pos	6-Hydroxyindole	C8 H8 N O	258.076	-2.83955	-0.0184783	0.307454	0.633913	0.979456
pos	Tyrosylalanine	C12 H16 N2 O5	258.019	-2.84994	-0.0184802	0.307441	0.633925	0.979599
pos	LSD-d4	C20 H22 [2]H3 N4 O	257.961	-2.86034	-0.0184821	0.307429	0.633938	0.979743
pos	6-methoxy-2-phenyl-3,4-dihydro-2H-1-benzopyran-5-one	C16 H14 O4	257.904	-2.87073	-0.018484	0.307416	0.63395	0.979886
pos	5-trans prostaglandin F3β	C20 H34 O6	257.846	-2.88112	-0.0184859	0.307403	0.633962	0.98003
pos	Verrucarol	C15 H22 O5	257.789	-2.89151	-0.0184878	0.30739	0.633974	0.980173
pos	DRH	C16 H26 N8 O7	257.731	-2.90191	-0.0184897	0.307378	0.633987	0.980317
pos	SNK	C13 H25 N5 O7	257.674	-2.9123	-0.0184917	0.307365	0.633999	0.98046
pos	6-Keto-prostaglandin f2alpha	C20 H34 O7	257.616	-2.92269	-0.0184936	0.307352	0.634011	0.980604
pos	5-(hydroxymethyl)-4-methoxy-2,5-dihydrofuran-3-one	C6 H8 O5	257.559	-2.93308	-0.0184955	0.30734	0.634023	0.980747
pos	Argininosuccinic acid	C10 H18 N4 O7	257.501	-2.94348	-0.0184974	0.307327	0.634036	0.980891
pos	Isorhamnetin	C16 H12 O8	257.444	-2.95387	-0.0184993	0.307314	0.634048	0.981034
pos	NG,NG-Dimethyl-L-arginine	C8 H20 Cl2 N4 O3	257.386	-2.96426	-0.0185012	0.307301	0.63406	0.981178
pos	N-allyl-2-(2-methyl-1-benzofuran-4-yl)acetamide	C14 H15 N O3	257.329	-2.97465	-0.0185031	0.307289	0.634072	0.981321
pos	Di(3-ethylhexyl) phthalate	C24 H38 O5	257.271	-2.98505	-0.0185051	0.307276	0.634085	0.981465
pos	PMH	C16 H25 N5 O5 S	257.214	-2.99544	-0.018507	0.307263	0.634097	0.981608
pos	3-Methoxyresorcinol	C7 H8 O4	257.156	-3.00583	-0.0185089	0.307251	0.634109	0.981752
pos	Phenylethanolamine	C8 H12 N O	257.099	-3.01622	-0.0185108	0.307238	0.634122	0.981895
pos	Tetracycline	C22 H24 N2 O9	257.041	-3.02662	-0.0185127	0.307225	0.634134	0.982039
pos	2,3,5-Trihydroxybenzoic acid	C7 H6 O6	256.984	-3.03701	-0.0185146	0.307212	0.634146	0.982182
pos	Dulcitol	C6 H14 O7	256.927	-3.0474	-0.0185166	0.3072	0.634158	0.982326
pos	Amlexanox	C16 H14 N2 O5	256.869	-3.05779	-0.0185185	0.307187	0.634171	0.982469
pos	N-Acetyl-L-tyrosine	C11 H13 N O5	256.812	-3.06819	-0.0185204	0.307174	0.634183	0.982612
pos	Folinic acid	C20 H23 N7 O8	256.754	-3.07858	-0.0185223	0.307162	0.634195	0.982756
pos	5-(Diethylamino)salicylaldehyde	C11 H15 N O3	256.697	-3.08897	-0.0185242	0.307149	0.634207	0.982899
pos	3',5'-Dihydroxyphenylacetone	C9 H10 O4	256.639	-3.09936	-0.0185261	0.307136	0.63422	0.983043
pos	6-methyl-4-(morpholinomethyl)-2H-chromen-3-one	C15 H17 N O4	256.582	-3.10976	-0.018528	0.307123	0.634232	0.983186
pos	4-(4-cyclohexylphenyl)-4-oxobut-3-enoic acid	C16 H18 O4	256.524	-3.12015	-0.01853	0.307111	0.634244	0.98333
pos	Tropine	C8 H16 N O	256.467	-3.13054	-0.0185319	0.307098	0.634256	0.983473
pos	cis-8-Hexadecenoic Acid	C16 H30 O3	256.409	-3.14093	-0.0185338	0.307085	0.634269	0.983617
pos	N-[1-(4-methoxy-2-oxo-2H-pyran-6-yl)-3-methylbutyl]acetamide	C13 H19 N O5	256.352	-3.15133	-0.0185357	0.307073	0.634281	0.98376
pos	Trimethyllysine	C9 H21 N2 O3	256.294	-3.16172	-0.0185376	0.30706	0.634293	0.983904
pos	Paracetamol	C8 H9 N O3	256.237	-3.17211	-0.0185395	0.307047	0.634306	0.984047
pos	1-(piperidinomethyl)-3-naphthol	C16 H20 N O	256.179	-3.1825	-0.0185415	0.307034	0.634318	0.984191
pos	Leucine-enkephalin	C28 H37 N5 O8	256.122	-3.1929	-0.0185434	0.307022	0.63433	0.984334
pos	2-Methyladenine	C6 H7 N6	256.064	-3.20329	-0.0185453	0.307009	0.634342	0.984478
pos	2-oxa-4-azatetracyclo[6.3.1.1~6,10~.0~1,5~]tridecan-4-one	C11 H15 N O3	256.007	-3.21368	-0.0185472	0.306996	0.634355	0.984621
pos	Bialaphos	C11 H22 N3 O7 P	255.949	-3.22407	-0.0185491	0.306984	0.634367	0.984765
pos	Isophorone	C9 H15 O	255.892	-3.23447	-0.018551	0.306971	0.634379	0.984908
pos	5-styrylpyridine	C13 H12 N	255.834	-3.24486	-0.0185529	0.306958	0.634391	0.985052
pos	LPE 15:1	C20 H42 N O8 P	255.777	-3.25525	-0.0185549	0.306945	0.634404	0.985195
pos	2-Palmitoylglycerol	C19 H38 O5	255.719	-3.26564	-0.0185568	0.306933	0.634416	0.985339
pos	3-(Dimethylamino)Guanosine	C12 H17 N5 O6	255.662	-3.27604	-0.0185587	0.30692	0.634428	0.985482
pos	N-(1-benzothiophen-2-yl)-N'-(3-methylphenyl)urea	C16 H14 N3 O S	255.604	-3.28643	-0.0185606	0.306907	0.63444	0.985626
pos	Temazepam-d9	C16 H5 [2]H8 Cl N2 O3	255.547	-3.29682	-0.0185625	0.306895	0.634453	0.985769
pos	PC (14:0e/5:1)	C27 H56 N O8 P	255.489	-3.30721	-0.0185644	0.306882	0.634465	0.985913
pos	Tetranor-13(S)-HETE	C16 H26 O4	255.432	-3.31761	-0.0185663	0.306869	0.634477	0.986056
pos	9-Hydroxyguanosine	C10 H13 N5 O7	255.374	-3.328	-0.0185683	0.306857	0.63449	0.9862
pos	Methyl N-benzoylphenylalaninate	C17 H17 N O4	255.317	-3.33839	-0.0185702	0.306844	0.634502	0.986343
pos	ACar 10:3	C17 H30 N O5	255.259	-3.34878	-0.0185721	0.306831	0.634514	0.986487
pos	4-methoxy-6-(prop-2-en-1-yl)-2H-1,4-benzodioxole	C11 H12 O4	255.202	-3.35918	-0.018574	0.306818	0.634526	0.98663
pos	2-Methylguanosine	C11 H15 N5 O6	255.145	-3.36957	-0.0185759	0.306806	0.634539	0.986774
pos	N1-phenyl-N1-[2-(2-pyridyl)ethyl]-5-methyl-3-nitrobenzamide	C21 H19 N3 O4	255.087	-3.37996	-0.0185778	0.306793	0.634551	0.986917
pos	2-hydroxy-6-[(8Z,11Z)-pentadeca-8,11,14-trien-2-yl]benzoic acid	C22 H30 O4	255.03	-3.39035	-0.0185798	0.30678	0.634563	0.987061
pos	(5E)-7-methylidene-10-oxo-4-(propan-2-yl)undec-6-enoic acid	C15 H24 O4	254.972	-3.40075	-0.0185817	0.306768	0.634575	0.987204
pos	FMH	C20 H27 N5 O5 S	254.915	-3.41114	-0.0185836	0.306755	0.634588	0.987348
pos	4-N-Methyl-L-histidine	C7 H13 N3 O4	254.857	-3.42153	-0.0185855	0.306742	0.6346	0.987491
pos	3-Acetoxyurs-12-en-24-oic acid	C32 H50 O5	254.8	-3.43192	-0.0185874	0.306729	0.634612	0.987635
pos	N-butyl-2-methyl-5-(piperidinosulfonyl)-4-furamide	C15 H24 N2 O5 S	254.742	-3.44232	-0.0185893	0.306717	0.634624	0.987778
pos	N1-(2-cyclohex-1-enylethyl)-2-methylhydrazine-2-carbothioamide	C10 H19 N4 S	254.685	-3.45271	-0.0185912	0.306704	0.634637	0.987922
pos	L-Ornithine	C5 H12 N2 O3	254.627	-3.4631	-0.0185932	0.306691	0.634649	0.988065
pos	2-Hydroxy-7-Aminopurine	C5 H5 N6 O	254.57	-3.47349	-0.0185951	0.306679	0.634661	0.988209
pos	FMK	C20 H32 N4 O5 S	254.512	-3.48388	-0.018597	0.306666	0.634674	0.988352
pos	Lysopg 18:2	C24 H47 O10 P	254.455	-3.49428	-0.0185989	0.306653	0.634686	0.988496
pos	Adrenosterone	C19 H24 O4	254.397	-3.50467	-0.0186008	0.30664	0.634698	0.988639
pos	3,3-dimethyl-1-[4-(trifluoromethoxy)phenyl]piperidine-2,7-dione	C14 H14 F3 N O4	254.34	-3.51506	-0.0186027	0.306628	0.63471	0.988783
pos	Gly-Ile	C8 H16 N2 O4	254.282	-3.52545	-0.0186046	0.306615	0.634723	0.988926
pos	1-(3-ethyl-2,4-dihydroxy-6-methoxyphenyl)butan-2-one	C13 H18 O5	254.225	-3.53585	-0.0186066	0.306602	0.634735	0.989069
pos	Guanidineacetic acid	C3 H7 N3 O3	254.167	-3.54624	-0.0186085	0.30659	0.634747	0.989213
pos	1-(3,4-dimethoxyphenyl)ethan-2-one oxime	C10 H13 N O4	254.11	-3.55663	-0.0186104	0.306577	0.634759	0.989356
pos	3-Methylbutyroylcarnitine	C12 H23 N O5	254.052	-3.56702	-0.0186123	0.306564	0.634772	0.9895
pos	L-Cystine	C6 H12 N2 O4 S3	253.995	-3.57742	-0.0186142	0.306551	0.634784	0.989643
pos	1-[4-hydroxy-3-(3-methylbut-2-en-1-yl)phenyl]ethan-2-one	C13 H16 O3	253.937	-3.58781	-0.0186161	0.306539	0.634796	0.989787
pos	8-Ketodeoxycholic acid	C24 H38 O6	253.88	-3.5982	-0.0186181	0.306526	0.634809	0.98993
pos	tert-Butyl N-[1-(aminocarbonyl)-4-methylbutyl]carbamate	C11 H22 N2 O4	253.822	-3.60859	-0.01862	0.306513	0.634821	0.990074
pos	PC (14:1e/3:1)	C25 H50 N O8 P	253.765	-3.61899	-0.0186219	0.306501	0.634833	0.990217
pos	2-[2-(3-pyridyloxy)ethoxy]pyridine	C12 H12 N2 O3	253.707	-3.62938	-0.0186238	0.306488	0.634845	0.990361
pos	Acetophenone	C8 H9 O	253.65	-3.63977	-0.0186257	0.306475	0.634858	0.990504
pos	Sphingosine (d18:2)	C18 H37 N O3	253.592	-3.65016	-0.0186276	0.306462	0.63487	0.990648
pos	RMH	C17 H30 N8 O5 S	253.535	-3.66056	-0.0186295	0.30645	0.634882	0.990791
pos	Pyridoxal 6'-phosphate hydrate	C8 H10 N O7 P	253.478	-3.67095	-0.0186315	0.306437	0.634894	0.990935
pos	Noroxymorphone	C16 H17 N O5	253.42	-3.68134	-0.0186334	0.306424	0.634907	0.991078
pos	DL-Arginine	C6 H14 N4 O3	253.363	-3.69173	-0.0186353	0.306412	0.634919	0.991222
pos	5-(benzyloxy)-2-(hydroxymethyl)-1,4-dihydropyridin-5-one	C13 H13 N O4	253.305	-3.70213	-0.0186372	0.306399	0.634931	0.991365
pos	NAT13-331714_POS	C26 H30 N4 O4	253.248	-3.71252	-0.0186391	0.306386	0.634943	0.991509
pos	N1-(5-methylisoxazol-3-yl)-3-morpholinoacetamide	C10 H15 N3 O4	253.19	-3.72291	-0.018641	0.306373	0.634956	0.991652
pos	7-(3-aminophenyl)heptanoic acid	C13 H19 N O3	253.133	-3.7333	-0.018643	0.306361	0.634968	0.991796
pos	4-methoxy-6-[2-(4-methoxyphenyl)ethyl]-2H-pyran-3-one	C15 H16 O5	253.075	-3.7437	-0.0186449	0.306348	0.63498	0.991939
pos	(1R,2R)-trans-N-Boc-1,3-cyclohexanediamine	C11 H22 N2 O3	253.018	-3.75409	-0.0186468	0.306335	0.634993	0.992083
pos	N-Acetyl-2-aspartylglutamic acid	C11 H16 N2 O9	252.96	-3.76448	-0.0186487	0.306323	0.635005	0.992226
pos	JWH 122 N-(5-pentenyl) analog	C25 H24 N O	252.903	-3.77487	-0.0186506	0.30631	0.635017	0.99237
pos	Mevastatin	C23 H34 O6	252.845	-3.78527	-0.0186525	0.306297	0.635029	0.992513
pos	3,5-Dihydroxybenzaldehyde	C7 H6 O4	252.788	-3.79566	-0.0186544	0.306284	0.635042	0.992657
pos	HMK	C17 H30 N6 O5 S	252.73	-3.80605	-0.0186564	0.306272	0.635054	0.9928
pos	4-(cyclohexylmethyl)-6-(2-thienyl)-2,3-dihydropyridazin-4-one hydrate	C15 H18 N3 O S	252.673	-3.81644	-0.0186583	0.306259	0.635066	0.992944
pos	Trifolin	C21 H20 O12	252.615	-3.82684	-0.0186602	0.306246	0.635078	0.993087
pos	RMK	C17 H35 N7 O5 S	252.558	-3.83723	-0.0186621	0.306234	0.635091	0.993231
pos	6α-Methylprednisolone 22-hemisuccinate	C26 H34 O9	252.5	-3.84762	-0.018664	0.306221	0.635103	0.993374
pos	Indole-4-lactic acid	C11 H11 N O4	252.443	-3.85801	-0.0186659	0.306208	0.635115	0.993518
pos	N7-Succinyl Adenosine	C14 H17 N5 O9	252.385	-3.86841	-0.0186678	0.306195	0.635127	0.993661
[truncated: 976 more rows]

## Sheet: TableS2
Table S2 33 metabolites with statistical differences identified based on VIP>1 in the loading plot, FC>≧2 or FC<≦0.5, P<0.05 and with KEGG numbers.
neg/pos	Name	FC	log2FC	Pvalue	ROC	VIP	Up/Down	KEGG_pathway
pos	Aflatoxin M1	15.7517	3.97744	2.17498e-06	0.815	1.97136	up	map00980 Metabolism of xenobiotics by cytochrome P450
pos	Glycocholic acid	11.5045	3.52413	0.0127318	0.678333	1.06287	up	map00120 Primary bile acid biosynthesis;map01100 Metabolic pathways;map04976 Bile secretion;map04979 Cholesterol metabolism
pos	D-Cysteine	8.37997	3.06695	0.0032563	0.648333	1.11799	up	map00270 Cysteine and methionine metabolism
pos	Tryptamine	3.85562	1.94696	0.0032342	0.735	1.20415	up	map00380 Tryptophan metabolism;map01100 Metabolic pathways;map04080 Neuroactive ligand-receptor interaction
pos	Bilirubin	3.19739	1.6769	0.039495	0.653333	1.25075	up	map00860 Porphyrin and chlorophyll metabolism;map01100 Metabolic pathways;map04976 Bile secretion
pos	Vitamin B2	3.03641	1.60237	0.000286913	0.791667	1.73165	up	map00740 Riboflavin metabolism;map01100 Metabolic pathways;map04977 Vitamin digestion and absorption
pos	Coniferyl alcohol	2.59143	1.37375	0.016735	0.668333	1.1973	up	map01100 Metabolic pathways
pos	Homovanillic acid	1.91009	0.933642	0.0166394	0.68	1.27213	up	map00350 Tyrosine metabolism;map01100 Metabolic pathways;map04728 Dopaminergic synapse
pos	Deoxyadenosine	1.87136	0.904088	0.0064074	0.723333	1.39317	up	map00230 Purine metabolism;map01100 Metabolic pathways
pos	Thymine	0.299744	-1.7382	0.000812837	0.776667	1.4608	down	map00240 Pyrimidine metabolism;map01100 Metabolic pathways
pos	Paraxanthine	0.296272	-1.755	0.006018	0.76	1.32203	down	map00232 Caffeine metabolism;map01100 Metabolic pathways
pos	Orotic acid	0.286742	-1.80217	0.000506155	0.771667	1.57069	down	map00240 Pyrimidine metabolism;map01100 Metabolic pathways
pos	5-Methoxyindoleacetic acid	0.269965	-1.88916	0.0389544	0.715	1.03154	down	map00380 Tryptophan metabolism
pos	Methylimidazoleacetic acid	0.245041	-2.02891	0.000172819	0.801667	1.60329	down	map00340 Histidine metabolism
pos	1,7-Dimethyluric acid	0.235597	-2.0856	0.0298752	0.675	1.09105	down	map00232 Caffeine metabolism;map01100 Metabolic pathways
pos	Phosphoethanolamine	0.211059	-2.24428	0.0393231	0.676667	1.47712	down	map00564 Glycerophospholipid metabolism;map00600 Sphingolipid metabolism;map01100 Metabolic pathways;map04071 Sphingolipid signaling pathway
pos	Ergocalciferol	0.187329	-2.41636	0.00183605	0.778333	1.52388	down	map00100 Steroid biosynthesis;map01100 Metabolic pathways
pos	Caffeine	0.156831	-2.67272	0.00145793	0.803333	1.60276	down	map00232 Caffeine metabolism;map01100 Metabolic pathways
neg	Phenylacetylglycine	42.1662	5.39802	2.09e-05	0.776667	2.13003	up	map00360 Phenylalanine metabolism
neg	Irinotecan	5.91144	2.56351	0.0190311	0.676667	1.27919	up	map00983 Drug metabolism - other enzymes
neg	L-Histidine	3.95716	1.98447	0.0234844	0.64	1.18326	up	map00340 Histidine metabolism;map00410 beta-Alanine metabolism;map00970 Aminoacyl-tRNA biosynthesis;map01100 Metabolic pathways;map01230 Biosynthesis of amino acids;map02010 ABC transporters;map04974 Protein digestion and absorption;map05230 Central carbon metabolism in cancer
neg	Phenylglyoxylic acid	3.37816	1.75624	0.0382864	0.668333	1.20382	up	map00360 Phenylalanine metabolism
neg	L-Histidinol	0.450325	-1.15096	0.0103822	0.701667	1.43931	down	map00340 Histidine metabolism;map01100 Metabolic pathways;map01230 Biosynthesis of amino acids
neg	Noradrenaline	0.436033	-1.19749	0.0186937	0.671667	1.57302	down	map00350 Tyrosine metabolism;map01100 Metabolic pathways;map04024 cAMP signaling pathway;map04080 Neuroactive ligand-receptor interaction;map04261 Adrenergic signaling in cardiomyocytes;map04270 Vascular smooth muscle contraction;map04540 Gap junction;map04721 Synaptic vesicle cycle;map04742 Taste transduction;map04923 Regulation of lipolysis in adipocytes;map04924 Renin secretion;map04970 Saliva…
neg	17α-Hydroxypregnenolone	0.421303	-1.24707	0.0330489	0.633333	1.1833	down	map00140 Steroid hormone biosynthesis;map01100 Metabolic pathways;map04913 Ovarian steroidogenesis;map04927 Cortisol synthesis and secretion;map04934 Cushing's syndrome
neg	4-Chlorophenol	0.375745	-1.41218	0.00522735	0.733333	1.5084	down	map01100 Metabolic pathways
neg	Xanthosine	0.342201	-1.54708	0.0396719	0.701667	1.19772	down	map00230 Purine metabolism;map00232 Caffeine metabolism;map01100 Metabolic pathways
neg	2'-Deoxycytidine	0.316122	-1.66144	0.00214881	0.79	1.812	down	map00240 Pyrimidine metabolism
neg	Prostaglandin F2alpha	0.313817	-1.672	0.00768769	0.726667	1.61933	down	map00590 Arachidonic acid metabolism;map01100 Metabolic pathways;map04072 Phospholipase D signaling pathway;map04080 Neuroactive ligand-receptor interaction;map04726 Serotonergic synapse;map04913 Ovarian steroidogenesis;map04921 Oxytocin signaling pathway;map04976 Bile secretion
neg	5-Dehydroquinic acid	0.309769	-1.69074	0.00478361	0.735	1.60249	down	map00400 Phenylalanine, tyrosine and tryptophan biosynthesis;map01100 Metabolic pathways;map01230 Biosynthesis of amino acids
neg	2'-Deoxyuridine	0.304334	-1.71627	0.00729399	0.745	1.55382	down	map00240 Pyrimidine metabolism
neg	D-Mannitol 1-phosphate	0.278335	-1.8451	0.00623857	0.713333	1.64713	down	map00051 Fructose and mannose metabolism
neg	1,3,7-Trimethyluric acid	0.183602	-2.44535	0.0190123	0.728333	1.36094	down	map00232 Caffeine metabolism
